# Supplementary material for: MARCH5 requires MTCH2 to coordinate proteasomal turnover of the MCL1:NOXA complex
Source: Cell Death Differ. 2020 Feb 24;27(8):2484–99. doi: 10.1038/s41418-020-0517-0 (PMC7370232; doi:10.1038/s41418-020-0517-0)
Supplement: Supplementary file 9 — Supplementary Table 1 [file 41418_2020_517_MOESM9_ESM.xlsx]

## Sheet: Sheet1
Supplementary Table S1. List of sgRNA sequences used in this study.
Gene name	Species	sgRNA number	sgRNA sequence	Vector
Mule	Mus musculus	1	5'TAAGGGGTTTCCGGTTCCAC 3'	FgH1tUTG
β-Trcp	Mus musculus	1	5'TCCGACGTCACGCGGTACCA 3'	FgH1tUTG
Fbw7	Mus musculus	1	5'GTATCGACAAGTCTGAGCCG 3'	FgH1tUTG
Parkin	Mus musculus	1	5'TGTGGGGCTGGCGGTCATTC 3'	PX458
March5	Mus musculus	1	5'GAGTACTCGGCGTTGCACTG 3'	PX458
		2	5'GTCTACTAAGTGGGTTCACC 3'	PX458
Ube2k	Mus musculus	1	5'GAGGTTTACAATACCTTAGG 3'	PX458
		2	5'GAATATTAGTTCCGTCACAG 3'	PX458
Mtch2	Mus musculus	1	5'GACTACAAACATACCGTGGA 3'	PX458
		2	5'GTTGATAACTCGGTCAAAGG 3'	PX458
MARCH5	Homo sapiens	1	5'AGGCAAGATGATTCGCTGGG 3'	PX458, pKLV-U6
		2	5'ATTAGGCAAGATGATTCGCT 3'	PX458, pKLV-U6
UBE2K	Homo sapiens	1	5'GCAATGACAATAATACCGTG 3'	PX458
		2	5'CCTAATATTAGTTCCGTCAC 3'	PX458
MTCH2	Homo sapiens	1	5'TACCCCACTGTCCAGTGCAT 3'	PX458, pKLV-U6
		2	5'GGTCTTGTTCCTCGCCTTCT 3'	PX458, pKLV-U6
NOXA	Homo sapiens	1	5'GTCTTGCGCGCCTTCTTCCC 3'	PX458
		2	5'GCTGGAGCCCGCGCGGGGCT 3'	PX458
		1	5'GCTACTCAACTCAGGAGATT 3'	pKLV-U6
		2	5'AATCTCCTGAGTTGAGTAGC 3'	pKLV-U6
