# Supplementary material for: MARCH5 requires MTCH2 to coordinate proteasomal turnover of the MCL1:NOXA complex
Source: Cell Death Differ. 2020 Feb 24;27(8):2484–99. doi: 10.1038/s41418-020-0517-0 (PMC7370232; doi:10.1038/s41418-020-0517-0)
Supplement: Supplementary file 11 — Supplementary Table 3 [file 41418_2020_517_MOESM11_ESM.xlsx]

## Sheet: Sheet1
Supplementary Table S3. Quantitation of changes in sgRNA abundance after sorting for GFPhigh cells and statistical ranking of gene enrichment.
gene	Total.sgRNA	sg1.Log2FC	sg2.Log2FC	sg3.Log2FC	sg4.Log2FC	sg5.Log2FC	sg1.rank	sg2.rank	sg3.rank	sg4.rank	sg5.rank	(N,B,n,b)	mHG.pValue	FDR
2005-03-01	5	11.41	7.77	7.06	6.41	4.35	1	2	3	5	8	(87435, 5, 8, 5)	1.32e-21	2.52e-17
Mcl1	5	5.06	4.93	3.69	1.26	1.16	6	7	11	338	463	(87435, 5, 463, 5)	4.07e-12	3.9e-08
Mtch2	5	3.84	3.2	1.85	0.12	0.05	10	12	56	18155	29407	(87435, 5, 56, 3)	2.49e-09	1.59e-05
Ube2k	5	4	1.56	1.5	0.33	0.32	9	122	155	6244	6467	(87435, 5, 155, 3)	5.45e-08	0.000260903
Krtap24-1	5	1.03	0.5	0.36	0.34	0.24	736	3563	5561	6007	9157	(87435, 5, 9157, 5)	1.26e-05	0.0482074
Ccdc150	5	1.16	0.6	0.39	0.29	0.23	463	2650	4989	7277	9606	(87435, 5, 9606, 5)	1.6e-05	0.0489867
Olfr1107	4	1.23	0.92	0.82	0.01	NA	368	1056	1448	39138	NA	(87435, 4, 1448, 3)	1.79e-05	0.0489867
Itm2a	5	0.74	0.62	0.62	0.45	-0.15	1830	2532	2532	4122	83386	(87435, 5, 4122, 4)	2.37e-05	0.0568141
Ccdc152	3	1.34	1.26	-0.12	NA	NA	256	338	81709	NA	NA	(87435, 3, 338, 2)	4.46e-05	0.0948668
Olfr482	4	0.56	0.39	0.32	0.27	NA	2985	4989	6467	7974	NA	(87435, 4, 7974, 4)	6.91e-05	0.132384
Alpk2	5	1.02	0.46	0.27	0.21	0.17	761	4000	7974	10704	13325	(87435, 5, 13325, 5)	8.22e-05	0.14085
Zbtb25	5	1.31	0.76	0.45	0.35	-0.08	285	1728	4122	5787	75636	(87435, 5, 5787, 4)	9.08e-05	0.14085
Vmn2r49	2	1.38	0.97	NA	NA	NA	225	894	NA	NA	NA	(87435, 2, 894, 2)	0.00010443	0.14085
Nck1	5	0.47	0.38	0.35	0.21	0.16	3875	5182	5787	10704	14165	(87435, 5, 14165, 5)	0.000111532	0.14085
Nlrp9b	5	1.4	0.8	0.71	0.05	0	208	1539	1991	29407	41727	(87435, 5, 1991, 3)	0.000113917	0.14085
Oog2	2	1.5	0.95	NA	NA	NA	155	949	NA	NA	NA	(87435, 2, 949, 2)	0.000117682	0.14085
5530400C23Rik	4	1.66	0.41	0.29	0.23	NA	86	4648	7277	9606	NA	(87435, 4, 9606, 4)	0.000145609	0.15331
4930428D18Rik	5	1.25	0.97	0.22	0.15	0.15	346	894	10154	15044	15044	(87435, 5, 15044, 5)	0.000150713	0.15331
Olfr1245	4	0.68	0.59	0.55	-0.09	NA	2167	2731	3080	77653	NA	(87435, 4, 3080, 3)	0.000170071	0.15331
Gm20594	2	1.2	0.89	NA	NA	NA	401	1165	NA	NA	NA	(87435, 2, 1165, 2)	0.000177384	0.15331
Ptcd3	4	0.74	0.52	0.26	0.22	NA	1830	3368	8344	10154	NA	(87435, 4, 10154, 4)	0.000181794	0.15331
Tex15	5	0.62	0.48	0.44	0.3	0.09	2532	3765	4237	7001	22193	(87435, 5, 7001, 4)	0.000192217	0.15331
Vmn1r71	5	1.18	0.4	0.4	0.3	0.03	430	4814	4814	7001	33753	(87435, 5, 7001, 4)	0.000192217	0.15331
Olfr805	4	0.63	0.58	0.53	-0.03	NA	2483	2826	3257	55691	NA	(87435, 4, 3257, 3)	0.000200806	0.15331
Ifnar1	5	2.18	0.85	0.52	0.29	0.07	29	1323	3368	7277	25510	(87435, 5, 7277, 4)	0.00022377	0.15331
Tuba3b	5	0.77	0.39	0.35	0.29	-0.06	1676	4989	5787	7277	68998	(87435, 5, 7277, 4)	0.00022377	0.15331
Faf2	5	6.63	0.37	0.02	-0.1	-0.17	4	5368	36413	79344	83713	(87435, 5, 4, 1)	0.000228726	0.15331
Prr13	5	1.36	0.78	0.62	-0.06	-0.47	235	1634	2532	68998	86734	(87435, 5, 2532, 3)	0.000232166	0.15331
Trim31	5	1.34	0.85	0.62	0.14	-0.06	256	1323	2532	16026	68998	(87435, 5, 2532, 3)	0.000232166	0.15331
Acbd7	3	0.63	0.58	0.36	NA	NA	2483	2826	5561	NA	NA	(87435, 3, 5561, 3)	0.000257148	0.157194
Aida	4	0.58	0.53	0.48	0.2	NA	2826	3257	3765	11282	NA	(87435, 4, 11282, 4)	0.000277078	0.157194
Olfr868	5	1.23	1.14	0.39	0.14	0	368	495	4989	16026	41727	(87435, 5, 495, 2)	0.000316273	0.157194
Npm2	5	0.45	0.38	0.29	0.27	0	4122	5182	7277	7974	41727	(87435, 5, 7974, 4)	0.000320443	0.157194
Stc2	5	0.83	0.68	0.46	0.27	-0.13	1413	2167	4000	7974	82448	(87435, 5, 7974, 4)	0.000320443	0.157194
Olfr824	3	1.28	0.53	0.34	NA	NA	316	3257	6007	NA	NA	(87435, 3, 6007, 3)	0.000324127	0.157194
Gm7714	4	1.83	1.06	0.34	0	NA	60	665	6007	41727	NA	(87435, 4, 665, 2)	0.000343064	0.157194
Sh2d1b2	4	0.49	0.27	0.22	0.19	NA	3671	7974	10154	11902	NA	(87435, 4, 11902, 4)	0.000343202	0.157194
Rad51ap2	5	1.41	1.13	0.08	0.03	-0.02	203	522	23825	33753	51012	(87435, 5, 522, 2)	0.000351535	0.157194
Olfr1250	3	1.83	0.34	0.33	NA	NA	60	6007	6244	NA	NA	(87435, 3, 6244, 3)	0.000364031	0.157194
Pax6	4	0.99	0.91	0.46	0	NA	838	1086	4000	41727	NA	(87435, 4, 4000, 3)	0.000369591	0.157194
Ace	5	0.87	0.81	0.37	0.26	-0.02	1246	1490	5368	8344	51012	(87435, 5, 8344, 4)	0.000382797	0.157194
Il17b	5	1.42	0.48	0.41	0.26	-0.04	199	3765	4648	8344	60764	(87435, 5, 8344, 4)	0.000382797	0.157194
Mlc1	5	0.93	0.65	0.36	0.26	-0.11	1007	2336	5561	8344	80579	(87435, 5, 8344, 4)	0.000382797	0.157194
Mrgprd	5	0.74	0.45	0.3	0.26	-0.04	1830	4122	7001	8344	60764	(87435, 5, 8344, 4)	0.000382797	0.157194
Olfr1497	5	0.79	0.3	0.27	0.26	-0.06	1595	7001	7974	8344	68998	(87435, 5, 8344, 4)	0.000382797	0.157194
Mga	5	0.28	0.27	0.25	0.14	0.12	7596	7974	8760	16026	18155	(87435, 5, 18155, 5)	0.000385803	0.157194
Slc38a11	5	0.37	0.29	0.23	0.13	0.12	5368	7277	9606	17006	18155	(87435, 5, 18155, 5)	0.000385803	0.157194
Pramel5	4	0.52	0.41	0.29	0.18	NA	3368	4648	7277	12548	NA	(87435, 4, 12548, 4)	0.000424013	0.165711
Stmn1	4	0.75	0.57	0.23	0.18	NA	1778	2908	9606	12548	NA	(87435, 4, 12548, 4)	0.000424013	0.165711
Atp13a1	5	0.83	0.67	0.54	-0.04	-0.08	1413	2220	3164	60764	75636	(87435, 5, 3164, 3)	0.000448127	0.167428
Olfr1079	4	1.12	1.02	0.2	0.08	NA	540	761	11282	23825	NA	(87435, 4, 761, 2)	0.000448688	0.167428
Abca8a	5	0.57	0.4	0.27	0.25	-0.09	2908	4814	7974	8760	77653	(87435, 5, 8760, 4)	0.000463137	0.167428
Ube2v1	4	1.66	0.72	0.43	-0.09	NA	86	1930	4362	77653	NA	(87435, 4, 4362, 3)	0.000477779	0.167428
Zcchc11	5	1.22	1.08	0.11	-0.03	-0.08	379	621	19412	55691	75636	(87435, 5, 621, 2)	0.000496544	0.167428
Ces2e	5	1.26	1.07	0.12	0.01	-0.02	338	639	18155	39138	51012	(87435, 5, 639, 2)	0.000525553	0.167428
Gbp11	5	1.45	1.07	0.27	0.19	0.07	179	639	7974	11902	25510	(87435, 5, 639, 2)	0.000525553	0.167428
Chm	5	0.3	0.26	0.26	0.22	0.11	7001	8344	8344	10154	19412	(87435, 5, 19412, 5)	0.000539201	0.167428
Edil3	5	0.31	0.26	0.17	0.14	0.11	6714	8344	13325	16026	19412	(87435, 5, 19412, 5)	0.000539201	0.167428
Ttc30a1	4	0.49	0.19	0.18	0.17	NA	3671	11902	12548	13325	NA	(87435, 4, 13325, 4)	0.000539215	0.167428
Vdac2	4	1.45	0.99	0.29	0	NA	179	838	7277	41727	NA	(87435, 4, 838, 2)	0.000543504	0.167428
4930519G04Rik	3	2.72	0.22	0.07	NA	NA	16	10154	25510	NA	NA	(87435, 3, 16, 1)	0.000548885	0.167428
Exph5	5	1.44	0.39	0.24	0.24	-0.1	186	4989	9157	9157	79344	(87435, 5, 9157, 4)	0.000550808	0.167428
Pten	5	0.64	0.42	0.31	0.24	0.02	2413	4502	6714	9157	36413	(87435, 5, 9157, 4)	0.000550808	0.167428
Magea1	2	2.2	-0.09	NA	NA	NA	26	77653	NA	NA	NA	(87435, 2, 26, 1)	0.000594642	0.167925
Plscr5	5	0.96	0.65	0.5	0.03	-0.02	922	2336	3563	33753	51012	(87435, 5, 3563, 3)	0.000635522	0.167925
Car3	5	1.47	1.04	0	-0.02	-0.07	170	715	41727	51012	72729	(87435, 5, 715, 2)	0.000656963	0.167925
Cfdp1	5	1.48	1.04	0.29	0.21	-0.03	163	715	7277	10704	55691	(87435, 5, 715, 2)	0.000656963	0.167925
Vmn1r14	4	1.26	0.96	0.2	0.08	NA	338	922	11282	23825	NA	(87435, 4, 922, 2)	0.00065715	0.167925
Akr1c14	5	0.88	0.82	0.31	0.23	-0.04	1213	1448	6714	9606	60764	(87435, 5, 9606, 4)	0.000664079	0.167925
Epb4.1l5	5	0.35	0.31	0.26	0.23	-0.01	5787	6714	8344	9606	44070	(87435, 5, 9606, 4)	0.000664079	0.167925
Klrk1	5	0.64	0.33	0.27	0.23	0.03	2413	6244	7974	9606	33753	(87435, 5, 9606, 4)	0.000664079	0.167925
Manea	5	0.95	0.36	0.27	0.23	0.03	949	5561	7974	9606	33753	(87435, 5, 9606, 4)	0.000664079	0.167925
Zmpste24	5	0.89	0.84	0.34	0.23	-0.02	1165	1361	6007	9606	51012	(87435, 5, 9606, 4)	0.000664079	0.167925
Olfr683	4	0.46	0.41	0.19	0.16	NA	4000	4648	11902	14165	NA	(87435, 4, 14165, 4)	0.000688606	0.167925
Tmem202	4	0.65	0.38	0.17	0.16	NA	2336	5182	13325	14165	NA	(87435, 4, 14165, 4)	0.000688606	0.167925
Gimap9	5	0.55	0.52	0.49	0.11	-0.05	3080	3368	3671	19412	64918	(87435, 5, 3671, 3)	0.000693775	0.167925
Rab30	5	1.09	0.49	0.49	0.09	-0.03	598	3671	3671	22193	55691	(87435, 5, 3671, 3)	0.000693775	0.167925
Hdac10	5	2.88	0.14	0.13	0.12	-0.05	13	16026	17006	18155	64918	(87435, 5, 13, 1)	0.000743205	0.167925
Atp7a	5	0.55	0.27	0.14	0.11	0.1	3080	7974	16026	19412	20759	(87435, 5, 20759, 5)	0.00075413	0.167925
Ccdc69	5	0.27	0.2	0.15	0.15	0.1	7974	11282	15044	15044	20759	(87435, 5, 20759, 5)	0.00075413	0.167925
Cdh26	5	0.27	0.25	0.22	0.14	0.1	7974	8760	10154	16026	20759	(87435, 5, 20759, 5)	0.00075413	0.167925
Hspa4l	5	1.28	0.63	0.44	0.19	0.1	316	2483	4237	11902	20759	(87435, 5, 20759, 5)	0.00075413	0.167925
Mcam	5	0.25	0.18	0.15	0.14	0.1	8760	12548	15044	16026	20759	(87435, 5, 20759, 5)	0.00075413	0.167925
Pik3r5	5	0.2	0.14	0.11	0.11	0.1	11282	16026	19412	19412	20759	(87435, 5, 20759, 5)	0.00075413	0.167925
Satl1	5	0.28	0.2	0.19	0.11	0.1	7596	11282	11902	19412	20759	(87435, 5, 20759, 5)	0.00075413	0.167925
Sycp2	5	0.37	0.27	0.19	0.13	0.1	5368	7974	11902	17006	20759	(87435, 5, 20759, 5)	0.00075413	0.167925
Fermt1	5	1.02	1.01	0.2	-0.02	-0.04	761	787	11282	51012	60764	(87435, 5, 787, 2)	0.000794723	0.171632
Olfr1217	4	0.65	0.41	0.38	0.12	NA	2336	4648	5182	18155	NA	(87435, 4, 5182, 3)	0.000795287	0.171632
A330021E22Rik	5	2.82	0.02	0.01	-0.01	-0.08	14	36413	39138	44070	75636	(87435, 5, 14, 1)	0.000800357	0.171632
Zfp735	5	1.58	0.68	0.47	0.22	-0.06	112	2167	3875	10154	68998	(87435, 5, 3875, 3)	0.000813078	0.171632
Olfr1466	4	2.39	0.66	0.16	0.11	NA	18	2274	14165	19412	NA	(87435, 4, 18, 1)	0.000823229	0.171632
BC016423	5	2.04	0.56	0.25	0.22	0.04	36	2985	8760	10154	31510	(87435, 5, 10154, 4)	0.000824553	0.171632
Ap1g2	5	2.81	0.09	0.09	-0.05	-0.07	15	22193	22193	64918	72729	(87435, 5, 15, 1)	0.000857505	0.172381
Dcun1d5	4	1.01	0.4	0.37	0.03	NA	787	4814	5368	33753	NA	(87435, 4, 5368, 3)	0.000882576	0.172381
Csrp1	5	1.48	0.99	0.43	0.02	-0.03	163	838	4362	36413	55691	(87435, 5, 838, 2)	0.000900075	0.172381
Olfr830	4	1.17	0.91	0.03	0	NA	450	1086	33753	41727	NA	(87435, 4, 1086, 2)	0.000909578	0.172381
Olfr1317	4	2.37	0.59	0.06	-0.09	NA	20	2731	27363	77653	NA	(87435, 4, 20, 1)	0.000914667	0.172381
2010107E04Rik	1	1.67	NA	NA	NA	NA	83	NA	NA	NA	NA	(87435, 1, 83, 1)	0.000949277	0.172381
Zfp52	5	1.05	0.98	0.44	0.01	-0.09	687	867	4237	39138	77653	(87435, 5, 867, 2)	0.000962846	0.172381
Fam70a	5	2.43	0.12	0	-0.04	-0.08	17	18155	41727	60764	75636	(87435, 5, 17, 1)	0.000971795	0.172381
Kcnrg	5	1.01	0.84	0.45	0.08	0.04	787	1361	4122	23825	31510	(87435, 5, 4122, 3)	0.000974451	0.172381
Olfr608	5	0.88	0.74	0.45	0.05	-0.04	1213	1830	4122	29407	60764	(87435, 5, 4122, 3)	0.000974451	0.172381
Clcn2	4	0.47	0.39	0.36	-0.21	NA	3875	4989	5561	83994	NA	(87435, 4, 5561, 3)	0.000979552	0.172381
Papd4	3	0.34	0.28	0.25	NA	NA	6007	7596	8760	NA	NA	(87435, 3, 8760, 3)	0.00100536	0.172381
Spink13	3	0.7	0.3	0.25	NA	NA	2047	7001	8760	NA	NA	(87435, 3, 8760, 3)	0.00100536	0.172381
Cd69	5	0.47	0.27	0.22	0.21	-0.05	3875	7974	10154	10704	64918	(87435, 5, 10704, 4)	0.00101263	0.172381
Fzd3	5	1.19	0.39	0.31	0.21	0.06	413	4989	6714	10704	27363	(87435, 5, 10704, 4)	0.00101263	0.172381
Atp12a	5	1.01	0.97	0.39	-0.08	-0.09	787	894	4989	75636	77653	(87435, 5, 894, 2)	0.00102315	0.172381
Rnf13	5	1.13	0.97	0.19	0.13	-0.12	522	894	11902	17006	81709	(87435, 5, 894, 2)	0.00102315	0.172381
Wdr47	5	1.02	0.97	0.12	-0.01	-0.15	761	894	18155	44070	83386	(87435, 5, 894, 2)	0.00102315	0.172381
Pbk	4	1.13	0.89	0.13	-0.05	NA	522	1165	17006	64918	NA	(87435, 4, 1165, 2)	0.00104552	0.172381
4930415L06Rik	5	0.69	0.43	0.19	0.1	0.09	2108	4362	11902	20759	22193	(87435, 5, 22193, 5)	0.00105319	0.172381
Akr1c19	5	0.41	0.31	0.17	0.11	0.09	4648	6714	13325	19412	22193	(87435, 5, 22193, 5)	0.00105319	0.172381
Kbtbd8	5	1	0.26	0.12	0.11	0.09	808	8344	18155	19412	22193	(87435, 5, 22193, 5)	0.00105319	0.172381
Pex2	5	0.19	0.16	0.12	0.11	0.09	11902	14165	18155	19412	22193	(87435, 5, 22193, 5)	0.00105319	0.172381
Rgs4	5	0.64	0.36	0.12	0.11	0.09	2413	5561	18155	19412	22193	(87435, 5, 22193, 5)	0.00105319	0.172381
Utp14b	5	0.73	0.25	0.22	0.15	0.09	1885	8760	10154	15044	22193	(87435, 5, 22193, 5)	0.00105319	0.172381
Mro	5	1.18	0.96	0.18	0.07	-0.03	430	922	12548	25510	55691	(87435, 5, 922, 2)	0.00108758	0.175014
Olfr1336	4	0.83	0.6	0.35	-0.02	NA	1413	2650	5787	51012	NA	(87435, 4, 5787, 3)	0.00110168	0.175014
Cdnf	4	0.22	0.2	0.15	0.14	NA	10154	11282	15044	16026	NA	(87435, 4, 16026, 4)	0.00112831	0.175014
Olfr495	4	0.56	0.29	0.15	0.14	NA	2985	7277	15044	16026	NA	(87435, 4, 16026, 4)	0.00112831	0.175014
Olfr924	4	0.27	0.23	0.19	0.14	NA	7974	9606	11902	16026	NA	(87435, 4, 16026, 4)	0.00112831	0.175014
Arg1	5	2.37	0	-0.03	-0.06	-0.12	20	41727	55691	68998	81709	(87435, 5, 20, 1)	0.00114321	0.175014
Aif1l	4	2.21	0.21	0	-0.03	NA	25	10704	41727	55691	NA	(87435, 4, 25, 1)	0.00114324	0.175014
Ubp1	5	0.7	0.54	0.43	0.2	-0.1	2047	3164	4362	11282	79344	(87435, 5, 4362, 3)	0.0011499	0.175014
Fbxw26	5	1.02	0.95	0.12	0	-0.05	761	949	18155	41727	64918	(87435, 5, 949, 2)	0.00115153	0.175014
Prol1	4	1.09	0.87	0.06	-0.09	NA	598	1246	27363	77653	NA	(87435, 4, 1246, 2)	0.00119454	0.179583
Wipi2	5	2.35	0.34	0.08	0.03	-0.13	21	6007	23825	33753	82448	(87435, 5, 21, 1)	0.00120034	0.179583
Olfr1368	5	0.78	0.36	0.35	0.2	0.02	1634	5561	5787	11282	36413	(87435, 5, 11282, 4)	0.00124242	0.18015
Lrrc57	5	2.28	0.12	0.01	0.01	-0.01	22	18155	39138	39138	44070	(87435, 5, 22, 1)	0.00125747	0.18015
Olfr437	4	1.38	0.86	0.14	0.06	NA	225	1283	16026	27363	NA	(87435, 4, 1283, 2)	0.00126584	0.18015
C3ar1	5	1.13	0.93	0.33	0.08	-0.05	522	1007	6244	23825	64918	(87435, 5, 1007, 2)	0.00129494	0.18015
Pbld2	5	1.23	0.93	0.08	-0.06	-0.16	368	1007	23825	68998	83614	(87435, 5, 1007, 2)	0.00129494	0.18015
Olfr1124	5	2.24	0.4	0.16	0.05	-0.04	23	4814	14165	29407	60764	(87435, 5, 23, 1)	0.0013146	0.18015
Vmn1r70	4	0.9	0.85	0.25	-0.1	NA	1131	1323	8760	79344	NA	(87435, 4, 1323, 2)	0.00134521	0.18015
Cdca5	5	2.23	0.53	0.02	-0.05	-0.13	24	3257	36413	64918	82448	(87435, 5, 24, 1)	0.00137173	0.18015
Tmem45a	5	0.63	0.6	0.41	0.09	0.03	2483	2650	4648	22193	33753	(87435, 5, 4648, 3)	0.00138423	0.18015
Zfp101	5	0.95	0.47	0.41	-0.04	-0.05	949	3875	4648	60764	64918	(87435, 5, 4648, 3)	0.00138423	0.18015
Olfr473	4	2.16	0.05	0.02	-0.05	NA	31	29407	36413	64918	NA	(87435, 4, 31, 1)	0.00141747	0.18015
Vrk2	5	1.5	0.92	0.16	-0.01	-0.02	155	1056	14165	44070	51012	(87435, 5, 1056, 2)	0.00142249	0.18015
AW146154	4	1.18	0.25	0.16	0.13	NA	430	8760	14165	17006	NA	(87435, 4, 17006, 4)	0.00143068	0.18015
Eif4a2	4	0.48	0.35	0.28	0.13	NA	3765	5787	7596	17006	NA	(87435, 4, 17006, 4)	0.00143068	0.18015
Eif5a	4	0.25	0.24	0.16	0.13	NA	8760	9157	14165	17006	NA	(87435, 4, 17006, 4)	0.00143068	0.18015
Olfr1256	4	1.27	0.4	0.23	0.13	NA	323	4814	9606	17006	NA	(87435, 4, 17006, 4)	0.00143068	0.18015
2610029I01Rik	4	2.14	0.24	0.21	-0.04	NA	32	9157	10704	60764	NA	(87435, 4, 32, 1)	0.00146317	0.18015
9130011E15Rik	5	0.9	0.7	0.09	0.09	0.08	1131	2047	22193	22193	23825	(87435, 5, 23825, 5)	0.00150178	0.18015
Cand2	5	0.19	0.12	0.12	0.09	0.08	11902	18155	18155	22193	23825	(87435, 5, 23825, 5)	0.00150178	0.18015
Dopey1	5	0.98	0.58	0.3	0.17	0.08	867	2826	7001	13325	23825	(87435, 5, 23825, 5)	0.00150178	0.18015
H2-T24	5	0.34	0.24	0.18	0.08	0.08	6007	9157	12548	23825	23825	(87435, 5, 23825, 5)	0.00150178	0.18015
Hemk1	5	0.46	0.22	0.1	0.1	0.08	4000	10154	20759	20759	23825	(87435, 5, 23825, 5)	0.00150178	0.18015
Hspa4	5	0.33	0.26	0.23	0.13	0.08	6244	8344	9606	17006	23825	(87435, 5, 23825, 5)	0.00150178	0.18015
Med13	5	1.1	0.25	0.2	0.09	0.08	577	8760	11282	22193	23825	(87435, 5, 23825, 5)	0.00150178	0.18015
Nt5dc3	5	0.97	0.13	0.11	0.1	0.08	894	17006	19412	20759	23825	(87435, 5, 23825, 5)	0.00150178	0.18015
Olfr992	5	0.32	0.14	0.13	0.09	0.08	6467	16026	17006	22193	23825	(87435, 5, 23825, 5)	0.00150178	0.18015
Rbm18	5	1.2	0.91	0.05	-0.03	-0.12	401	1086	29407	55691	81709	(87435, 5, 1086, 2)	0.00150346	0.18015
Sstr2	5	1.28	0.91	-0.02	-0.41	-0.45	316	1086	51012	86389	86628	(87435, 5, 1086, 2)	0.00150346	0.18015
Gm10436	4	0.81	0.53	0.32	0.04	NA	1490	3257	6467	31510	NA	(87435, 4, 6467, 3)	0.0015281	0.18015
Net1	5	0.46	0.33	0.32	0.19	-0.04	4000	6244	6467	11902	60764	(87435, 5, 11902, 4)	0.00152919	0.18015
Olfr853	5	0.38	0.29	0.22	0.19	0.04	5182	7277	10154	11902	31510	(87435, 5, 11902, 4)	0.00152919	0.18015
Rhox12	5	0.52	0.39	0.3	0.19	-0.06	3368	4989	7001	11902	68998	(87435, 5, 11902, 4)	0.00152919	0.18015
Socs3	5	0.72	0.5	0.38	0.19	-0.01	1930	3563	5182	11902	44070	(87435, 5, 11902, 4)	0.00152919	0.18015
Glt1d1	5	0.68	0.5	0.4	0.18	0.05	2167	3563	4814	12548	29407	(87435, 5, 4814, 3)	0.00153339	0.18015
Rundc3b	5	0.76	0.45	0.4	0.16	-0.06	1728	4122	4814	14165	68998	(87435, 5, 4814, 3)	0.00153339	0.18015
Vip	4	2.1	0.12	0.02	0.01	NA	34	18155	36413	39138	NA	(87435, 4, 34, 1)	0.00155456	0.181523
Cep110	5	2.19	0	-0.02	-0.07	-0.23	28	41727	51012	72729	84424	(87435, 5, 28, 1)	0.0016002	0.184439
Syt4	5	2.19	0.63	0.12	0.05	-0.02	28	2483	18155	29407	51012	(87435, 5, 28, 1)	0.0016002	0.184439
Olfr137	4	1.02	0.82	-0.02	-0.08	NA	761	1448	51012	75636	NA	(87435, 4, 1448, 2)	0.00160842	0.184439
Ceacam18	5	0.8	0.56	0.39	-0.02	-0.08	1539	2985	4989	51012	75636	(87435, 5, 4989, 3)	0.00170148	0.192801
E2f8	5	0.66	0.57	0.39	0.1	-0.04	2274	2908	4989	20759	60764	(87435, 5, 4989, 3)	0.00170148	0.192801
Ppid	5	1.17	0.89	0.17	-0.03	-0.03	450	1165	13325	55691	55691	(87435, 5, 1165, 2)	0.00172711	0.193554
Rap1gds1	5	2.16	0.28	0.14	0.09	-0.06	31	7596	16026	22193	68998	(87435, 5, 31, 1)	0.00177153	0.193554
Olfr127	4	0.87	0.8	0.27	0.03	NA	1246	1539	7974	33753	NA	(87435, 4, 1539, 2)	0.00181446	0.193554
Arl6	4	0.85	0.2	0.12	0.12	NA	1323	11282	18155	18155	NA	(87435, 4, 18155, 4)	0.00185836	0.193554
Olfr114	4	0.52	0.21	0.18	0.12	NA	3368	10704	12548	18155	NA	(87435, 4, 18155, 4)	0.00185836	0.193554
Olfr142	4	0.55	0.46	0.28	0.12	NA	3080	4000	7596	18155	NA	(87435, 4, 18155, 4)	0.00185836	0.193554
Olfr44	4	0.66	0.24	0.19	0.12	NA	2274	9157	11902	18155	NA	(87435, 4, 18155, 4)	0.00185836	0.193554
Phkg2	4	0.47	0.19	0.13	0.12	NA	3875	11902	17006	18155	NA	(87435, 4, 18155, 4)	0.00185836	0.193554
Vmn1r181	4	0.99	0.41	0.16	0.12	NA	838	4648	14165	18155	NA	(87435, 4, 18155, 4)	0.00185836	0.193554
B4galt6	5	0.96	0.88	-0.02	-0.14	-0.79	922	1213	51012	83004	87347	(87435, 5, 1213, 2)	0.00187036	0.193554
Nxt2	5	1.02	0.88	0.15	0.05	-0.06	761	1213	15044	29407	68998	(87435, 5, 1213, 2)	0.00187036	0.193554
Olfr659	5	1.85	0.88	0.08	0.08	0.03	56	1213	23825	23825	33753	(87435, 5, 1213, 2)	0.00187036	0.193554
Asb13	5	0.46	0.36	0.23	0.18	-0.03	4000	5561	9606	12548	55691	(87435, 5, 12548, 4)	0.00187673	0.193554
BC030307	5	0.39	0.31	0.26	0.18	-0.1	4989	6714	8344	12548	79344	(87435, 5, 12548, 4)	0.00187673	0.193554
Ccno	5	1.37	0.54	0.38	-0.05	-0.12	231	3164	5182	64918	81709	(87435, 5, 5182, 3)	0.00190016	0.193554
Ifnar2	5	0.69	0.65	0.38	0.07	-0.02	2108	2336	5182	25510	51012	(87435, 5, 5182, 3)	0.00190016	0.193554
Olfr1322	5	0.85	0.49	0.38	0.14	-0.03	1323	3671	5182	16026	55691	(87435, 5, 5182, 3)	0.00190016	0.193554
Omg	5	1.12	0.38	0.38	0.04	0.03	540	5182	5182	31510	33753	(87435, 5, 5182, 3)	0.00190016	0.193554
Prl7a1	5	0.83	0.5	0.38	0.16	-0.01	1413	3563	5182	14165	44070	(87435, 5, 5182, 3)	0.00190016	0.193554
Slc25a2	4	0.53	0.31	0.3	-0.02	NA	3257	6714	7001	51012	NA	(87435, 4, 7001, 3)	0.00192942	0.193817
Afap1l1	5	2.1	0.47	0.05	-0.05	-0.14	34	3875	29407	64918	83004	(87435, 5, 34, 1)	0.00194283	0.193817
1700010B08Rik	2	0.83	0.47	NA	NA	NA	1413	3875	NA	NA	NA	(87435, 2, 3875, 2)	0.00196366	0.193817
Olfr1231	5	1.57	0.87	0.35	0.03	0.01	119	1246	5787	33753	39138	(87435, 5, 1246, 2)	0.00197206	0.193817
Olfr424	5	1.01	0.87	0.06	0.03	0	787	1246	27363	33753	41727	(87435, 5, 1246, 2)	0.00197206	0.193817
Vmn1r233	5	0.96	0.87	0.03	-0.02	-0.14	922	1246	33753	51012	83004	(87435, 5, 1246, 2)	0.00197206	0.193817
Tmem65	5	2.05	-0.02	-0.02	-0.14	-0.33	35	51012	51012	83004	85786	(87435, 5, 35, 1)	0.00199993	0.193817
Braf	4	1.31	0.78	0.05	0.05	NA	285	1634	29407	29407	NA	(87435, 4, 1634, 2)	0.00204247	0.193817
Matn2	5	0.97	0.86	0.02	-0.05	-0.06	894	1283	36413	64918	68998	(87435, 5, 1283, 2)	0.00208918	0.193817
Fam123b	5	0.73	0.54	0.37	0.09	-0.01	1885	3164	5368	22193	44070	(87435, 5, 5368, 3)	0.00210522	0.193817
Slc2a7	5	0.69	0.62	0.37	-0.05	-0.07	2108	2532	5368	64918	72729	(87435, 5, 5368, 3)	0.00210522	0.193817
Ak1	5	0.3	0.17	0.13	0.11	0.07	7001	13325	17006	19412	25510	(87435, 5, 25510, 5)	0.00211351	0.193817
Calcr	5	0.82	0.63	0.22	0.13	0.07	1448	2483	10154	17006	25510	(87435, 5, 25510, 5)	0.00211351	0.193817
Gm6907	5	0.19	0.11	0.1	0.08	0.07	11902	19412	20759	23825	25510	(87435, 5, 25510, 5)	0.00211351	0.193817
Gpbp1	5	0.38	0.19	0.17	0.11	0.07	5182	11902	13325	19412	25510	(87435, 5, 25510, 5)	0.00211351	0.193817
Mrgprb4	5	0.15	0.15	0.1	0.08	0.07	15044	15044	20759	23825	25510	(87435, 5, 25510, 5)	0.00211351	0.193817
Naprt1	5	0.65	0.26	0.23	0.1	0.07	2336	8344	9606	20759	25510	(87435, 5, 25510, 5)	0.00211351	0.193817
Pion	5	0.78	0.47	0.32	0.11	0.07	1634	3875	6467	19412	25510	(87435, 5, 25510, 5)	0.00211351	0.193817
Serpind1	5	0.98	0.17	0.16	0.07	0.07	867	13325	14165	25510	25510	(87435, 5, 25510, 5)	0.00211351	0.193817
Zfp354a	5	0.23	0.13	0.1	0.07	0.07	9606	17006	20759	25510	25510	(87435, 5, 25510, 5)	0.00211351	0.193817
Rev3l	3	0.28	0.25	0.2	NA	NA	7596	8760	11282	NA	NA	(87435, 3, 11282, 3)	0.00214784	0.193817
C130079G13Rik	4	0.63	0.35	0.29	0.03	NA	2483	5787	7277	33753	NA	(87435, 4, 7277, 3)	0.00216131	0.193817
Olfr979	3	1.81	0.05	0.05	NA	NA	64	29407	29407	NA	NA	(87435, 3, 64, 1)	0.00219433	0.193817
Hsd17b6	5	1.84	0.85	-0.05	-0.1	-0.46	57	1323	64918	79344	86679	(87435, 5, 1323, 2)	0.00221949	0.193817
Slc22a2	5	1.05	0.85	0.17	0.06	-0.15	687	1323	13325	27363	83386	(87435, 5, 1323, 2)	0.00221949	0.193817
Ripk2	5	2.03	0.21	-0.02	-0.04	-0.04	39	10704	51012	60764	60764	(87435, 5, 39, 1)	0.00222829	0.193817
Ttc7b	5	2.03	0.24	0.03	-0.06	-0.13	39	9157	33753	68998	82448	(87435, 5, 39, 1)	0.00222829	0.193817
Zyg11b	5	2.03	0.19	0	-0.07	-0.15	39	11902	41727	72729	83386	(87435, 5, 39, 1)	0.00222829	0.193817
D130040H23Rik	3	0.65	0.64	0.04	NA	NA	2336	2413	31510	NA	NA	(87435, 3, 2413, 2)	0.00224198	0.193817
Mcts1	4	0.78	0.76	0.14	0.04	NA	1634	1728	16026	31510	NA	(87435, 4, 1728, 2)	0.002281	0.193817
Fancd2	5	2.02	-0.03	-0.03	-0.03	-0.12	40	55691	55691	55691	81709	(87435, 5, 40, 1)	0.00228537	0.193817
Ugt1a5	5	1.32	0.5	0.36	0.07	-0.06	274	3563	5561	25510	68998	(87435, 5, 5561, 3)	0.00233251	0.193817
Abca9	5	0.95	0.84	-0.02	-0.07	-0.08	949	1361	51012	72729	75636	(87435, 5, 1361, 2)	0.00234681	0.193817
Yipf6	5	1.58	0.84	0.23	0.08	-0.12	112	1361	9606	23825	81709	(87435, 5, 1361, 2)	0.00234681	0.193817
Filip1	5	0.38	0.23	0.17	0.17	-0.06	5182	9606	13325	13325	68998	(87435, 5, 13325, 4)	0.00236746	0.193817
Kcnj13	5	0.42	0.25	0.2	0.17	-0.03	4502	8760	11282	13325	55691	(87435, 5, 13325, 4)	0.00236746	0.193817
Klhl5	5	0.42	0.29	0.19	0.17	-0.09	4502	7277	11902	13325	77653	(87435, 5, 13325, 4)	0.00236746	0.193817
Myot	5	0.36	0.33	0.29	0.17	0.06	5561	6244	7277	13325	27363	(87435, 5, 13325, 4)	0.00236746	0.193817
Nptn	5	0.41	0.27	0.19	0.17	0.04	4648	7974	11902	13325	31510	(87435, 5, 13325, 4)	0.00236746	0.193817
Tas2r107	5	0.74	0.25	0.22	0.17	-0.01	1830	8760	10154	13325	44070	(87435, 5, 13325, 4)	0.00236746	0.193817
Tas2r113	5	0.72	0.2	0.17	0.17	-0.06	1930	11282	13325	13325	68998	(87435, 5, 13325, 4)	0.00236746	0.193817
Wsb2	5	0.7	0.49	0.22	0.17	-0.03	2047	3671	10154	13325	55691	(87435, 5, 13325, 4)	0.00236746	0.193817
Mylpf	3	1.31	0.63	-0.06	NA	NA	285	2483	68998	NA	NA	(87435, 3, 2483, 2)	0.00237268	0.193817
Isx	5	1.99	0.28	0.08	0.01	-0.02	42	7596	23825	39138	51012	(87435, 5, 42, 1)	0.00239953	0.193817
Mettl14	5	1.99	0.18	0.14	0.06	0.02	42	12548	16026	27363	36413	(87435, 5, 42, 1)	0.00239953	0.193817
Cml2	4	0.87	0.75	0.07	0.06	NA	1246	1778	25510	27363	NA	(87435, 4, 1778, 2)	0.00241308	0.193817
Olfr139	4	1.44	0.75	-0.03	-0.11	NA	186	1778	55691	80579	NA	(87435, 4, 1778, 2)	0.00241308	0.193817
Lypd2	4	1.87	0.02	-0.01	-0.07	NA	53	36413	44070	72729	NA	(87435, 4, 53, 1)	0.0024225	0.193817
Abi3bp	4	0.65	0.3	0.24	0.11	NA	2336	7001	9157	19412	NA	(87435, 4, 19412, 4)	0.00242904	0.193817
Clec12a	4	0.28	0.21	0.17	0.11	NA	7596	10704	13325	19412	NA	(87435, 4, 19412, 4)	0.00242904	0.193817
Cyp2c67	4	1.42	0.31	0.17	0.11	NA	199	6714	13325	19412	NA	(87435, 4, 19412, 4)	0.00242904	0.193817
Msr1	4	0.87	0.51	0.25	0.11	NA	1246	3461	8760	19412	NA	(87435, 4, 19412, 4)	0.00242904	0.193817
Orm3	4	0.5	0.3	0.28	0.1	NA	3563	7001	7596	20759	NA	(87435, 4, 7596, 3)	0.00245105	0.194397
Pter	5	1.97	0.04	-0.07	-0.08	-0.13	43	31510	72729	75636	82448	(87435, 5, 43, 1)	0.00245661	0.194397
Ssx9	2	0.54	0.43	NA	NA	NA	3164	4362	NA	NA	NA	(87435, 2, 4362, 2)	0.00248832	0.195849
Vmn1r6	3	0.57	0.35	0.19	NA	NA	2908	5787	11902	NA	NA	(87435, 3, 11902, 3)	0.00252179	0.195849
Slc17a8	5	1.05	0.83	0.11	-0.02	-0.11	687	1413	19412	51012	80579	(87435, 5, 1413, 2)	0.0025266	0.195849
Tor1b	5	0.83	0.83	0.11	0.09	-0.02	1413	1413	19412	22193	51012	(87435, 5, 1413, 2)	0.0025266	0.195849
Elovl3	5	1.95	0.38	0.2	0.06	-0.02	45	5182	11282	27363	51012	(87435, 5, 45, 1)	0.00257075	0.195849
Rfc1	5	1.95	0	-0.02	-0.04	-0.06	45	41727	51012	60764	68998	(87435, 5, 45, 1)	0.00257075	0.195849
Olfr510	3	1.71	0.08	0.02	NA	NA	75	23825	36413	NA	NA	(87435, 3, 75, 1)	0.00257116	0.195849
Epc2	5	0.85	0.39	0.35	0.08	-0.03	1323	4989	5787	23825	55691	(87435, 5, 5787, 3)	0.00261801	0.195849
Atad1	5	1.94	0.18	0.13	0.09	-0.01	46	12548	17006	22193	44070	(87435, 5, 46, 1)	0.00262782	0.195849
Nbea	5	1.93	0.12	-0.02	-0.02	-0.8	47	18155	51012	51012	87353	(87435, 5, 47, 1)	0.00268488	0.195849
1700011I03Rik	3	1.39	0.6	-0.12	NA	NA	217	2650	81709	NA	NA	(87435, 3, 2650, 2)	0.00269914	0.195849
Olfr965	3	0.77	0.6	0.06	NA	NA	1676	2650	27363	NA	NA	(87435, 3, 2650, 2)	0.00269914	0.195849
Olfr1299	4	1.22	0.73	0.11	0.05	NA	379	1885	19412	29407	NA	(87435, 4, 1885, 2)	0.00270787	0.195849
Rgs1	4	1.83	0.51	0	-0.04	NA	60	3461	41727	60764	NA	(87435, 4, 60, 1)	0.00274212	0.195849
2210407C18Rik	5	1.9	0.13	0.03	-0.02	-0.06	49	17006	33753	51012	68998	(87435, 5, 49, 1)	0.00279901	0.195849
E030019B06Rik	5	1.9	-0.03	-0.04	-0.07	-0.12	49	55691	60764	72729	81709	(87435, 5, 49, 1)	0.00279901	0.195849
Csnk1g3	5	0.88	0.81	0.09	-0.08	-0.1	1213	1490	22193	75636	79344	(87435, 5, 1490, 2)	0.00280459	0.195849
Fcho1	5	0.9	0.81	0.07	-0.02	-0.3	1131	1490	25510	51012	85455	(87435, 5, 1490, 2)	0.00280459	0.195849
Odz4	5	1.58	0.81	0.1	0.09	-0.07	112	1490	20759	22193	72729	(87435, 5, 1490, 2)	0.00280459	0.195849
Olfr68	4	0.42	0.33	0.27	-0.14	NA	4502	6244	7974	83004	NA	(87435, 4, 7974, 3)	0.00282569	0.195849
Gpx6	4	1.82	0.33	0.14	0.08	NA	62	6244	16026	23825	NA	(87435, 4, 62, 1)	0.00283343	0.195849
1700006E09Rik	3	0.74	0.59	-0.06	NA	NA	1830	2731	68998	NA	NA	(87435, 3, 2731, 2)	0.00286489	0.195849
Add3	5	0.51	0.36	0.34	0.03	-0.06	3461	5561	6007	33753	68998	(87435, 5, 6007, 3)	0.00291657	0.195849
Aldh3b2	5	0.58	0.34	0.34	0.07	0.03	2826	6007	6007	25510	33753	(87435, 5, 6007, 3)	0.00291657	0.195849
C2	5	0.69	0.53	0.34	0.16	0.06	2108	3257	6007	14165	27363	(87435, 5, 6007, 3)	0.00291657	0.195849
Cyp4x1	5	0.97	0.58	0.34	-0.03	-0.03	894	2826	6007	55691	55691	(87435, 5, 6007, 3)	0.00291657	0.195849
Ggta1	5	0.57	0.41	0.34	0.11	-0.1	2908	4648	6007	19412	79344	(87435, 5, 6007, 3)	0.00291657	0.195849
Rin3	5	0.84	0.48	0.34	0.01	-0.13	1361	3765	6007	39138	82448	(87435, 5, 6007, 3)	0.00291657	0.195849
Spam1	5	0.46	0.45	0.34	0.09	-0.06	4000	4122	6007	22193	68998	(87435, 5, 6007, 3)	0.00291657	0.195849
BC003266	3	0.4	0.2	0.18	NA	NA	4814	11282	12548	NA	NA	(87435, 3, 12548, 3)	0.00295514	0.195849
Ccl3	3	0.25	0.25	0.18	NA	NA	8760	8760	12548	NA	NA	(87435, 3, 12548, 3)	0.00295514	0.195849
Hdac6	5	1.03	0.8	0.1	0.04	-0.05	736	1539	20759	31510	64918	(87435, 5, 1539, 2)	0.00298877	0.195849
1700034H14Rik	5	0.39	0.22	0.22	0.16	-0.32	4989	10154	10154	14165	85689	(87435, 5, 14165, 4)	0.0029969	0.195849
Atp5sl	5	0.69	0.25	0.2	0.16	-0.05	2108	8760	11282	14165	64918	(87435, 5, 14165, 4)	0.0029969	0.195849
Csmd3	5	1.05	0.76	0.17	0.16	0.03	687	1728	13325	14165	33753	(87435, 5, 14165, 4)	0.0029969	0.195849
Fam82a1	5	0.88	0.75	0.22	0.16	0.04	1213	1778	10154	14165	31510	(87435, 5, 14165, 4)	0.0029969	0.195849
Gga2	5	0.67	0.44	0.21	0.16	-0.1	2220	4237	10704	14165	79344	(87435, 5, 14165, 4)	0.0029969	0.195849
Gm1123	5	0.83	0.23	0.21	0.16	0	1413	9606	10704	14165	41727	(87435, 5, 14165, 4)	0.0029969	0.195849
Olfr891	5	0.34	0.28	0.23	0.16	0.02	6007	7596	9606	14165	36413	(87435, 5, 14165, 4)	0.0029969	0.195849
Tas2r136	5	0.82	0.67	0.22	0.16	0.01	1448	2220	10154	14165	39138	(87435, 5, 14165, 4)	0.0029969	0.195849
Arhgap31	5	0.33	0.14	0.14	0.09	0.06	6244	16026	16026	22193	27363	(87435, 5, 27363, 5)	0.00300112	0.195849
Cmbl	5	1.14	0.69	0.16	0.07	0.06	495	2108	14165	25510	27363	(87435, 5, 27363, 5)	0.00300112	0.195849
Ddb2	5	0.41	0.3	0.19	0.13	0.06	4648	7001	11902	17006	27363	(87435, 5, 27363, 5)	0.00300112	0.195849
Fez1	5	1.38	0.17	0.13	0.13	0.06	225	13325	17006	17006	27363	(87435, 5, 27363, 5)	0.00300112	0.195849
Mrgpra1	5	0.26	0.17	0.14	0.1	0.06	8344	13325	16026	20759	27363	(87435, 5, 27363, 5)	0.00300112	0.195849
Olfr1284	5	0.55	0.3	0.18	0.07	0.06	3080	7001	12548	25510	27363	(87435, 5, 27363, 5)	0.00300112	0.195849
Rnf216	5	1.12	0.78	0.07	0.06	0.06	540	1634	25510	27363	27363	(87435, 5, 27363, 5)	0.00300112	0.195849
Zfp398	5	0.5	0.18	0.11	0.09	0.06	3563	12548	19412	22193	27363	(87435, 5, 27363, 5)	0.00300112	0.195849
Zfp54	5	0.61	0.34	0.17	0.1	0.06	2588	6007	13325	20759	27363	(87435, 5, 27363, 5)	0.00300112	0.195849
Slc22a29	4	1.78	0.29	0.1	0.04	NA	66	7277	20759	31510	NA	(87435, 4, 66, 1)	0.00301602	0.195849
Taar8a	4	0.94	0.71	-0.02	-0.03	NA	971	1991	51012	55691	NA	(87435, 4, 1991, 2)	0.00301612	0.195849
1700088E04Rik	5	1.87	0.33	0.15	0.01	-0.05	53	6244	15044	39138	64918	(87435, 5, 53, 1)	0.00302722	0.195849
Akap3	5	1.87	0.25	0.02	-0.09	-0.14	53	8760	36413	77653	83004	(87435, 5, 53, 1)	0.00302722	0.195849
Olfr1444	5	1.87	0.38	0.24	-0.07	-0.12	53	5182	9157	72729	81709	(87435, 5, 53, 1)	0.00302722	0.195849
2210009G21Rik	4	0.27	0.22	0.11	0.1	NA	7974	10154	19412	20759	NA	(87435, 4, 20759, 4)	0.00317679	0.197661
4930557A04Rik	4	0.52	0.21	0.16	0.1	NA	3368	10704	14165	20759	NA	(87435, 4, 20759, 4)	0.00317679	0.197661
Hint1	4	0.33	0.24	0.2	0.1	NA	6244	9157	11282	20759	NA	(87435, 4, 20759, 4)	0.00317679	0.197661
Olfr1366	4	0.6	0.44	0.18	0.1	NA	2650	4237	12548	20759	NA	(87435, 4, 20759, 4)	0.00317679	0.197661
Olfr539	4	0.89	0.35	0.11	0.1	NA	1165	5787	19412	20759	NA	(87435, 4, 20759, 4)	0.00317679	0.197661
Olfr917	4	0.86	0.22	0.1	0.1	NA	1283	10154	20759	20759	NA	(87435, 4, 20759, 4)	0.00317679	0.197661
Prrg4	4	0.16	0.13	0.12	0.1	NA	14165	17006	18155	20759	NA	(87435, 4, 20759, 4)	0.00317679	0.197661
Tmco2	4	0.39	0.28	0.12	0.1	NA	4989	7596	18155	20759	NA	(87435, 4, 20759, 4)	0.00317679	0.197661
Zfp58	4	0.53	0.13	0.13	0.1	NA	3257	17006	17006	20759	NA	(87435, 4, 20759, 4)	0.00317679	0.197661
1700013D24Rik	4	0.98	0.7	0.15	0.09	NA	867	2047	15044	22193	NA	(87435, 4, 2047, 2)	0.00318546	0.197661
Usp30	5	1.85	0.1	-0.01	-0.03	-0.04	56	20759	44070	55691	60764	(87435, 5, 56, 1)	0.00319835	0.197661
Bbs4	5	0.99	0.79	0.23	-0.03	-0.04	838	1595	9606	55691	60764	(87435, 5, 1595, 2)	0.00320616	0.197661
Fgf7	5	0.8	0.79	0.33	0.07	0.04	1539	1595	6244	25510	31510	(87435, 5, 1595, 2)	0.00320616	0.197661
Olfr1279	4	0.38	0.29	0.26	-0.11	NA	5182	7277	8344	80579	NA	(87435, 4, 8344, 3)	0.00322659	0.197661
Olfr38	4	0.28	0.26	0.26	0.04	NA	7596	8344	8344	31510	NA	(87435, 4, 8344, 3)	0.00322659	0.197661
Rgs18	4	0.53	0.45	0.26	0.06	NA	3257	4122	8344	27363	NA	(87435, 4, 8344, 3)	0.00322659	0.197661
Olfr1380	3	1.63	0.18	-0.02	NA	NA	95	12548	51012	NA	NA	(87435, 3, 95, 1)	0.00325606	0.197661
Erbb4	5	0.64	0.47	0.33	0.08	-0.08	2413	3875	6244	23825	75636	(87435, 5, 6244, 3)	0.00326167	0.197661
Fshb	5	0.66	0.36	0.33	0.04	-0.11	2274	5561	6244	31510	80579	(87435, 5, 6244, 3)	0.00326167	0.197661
Gabrg2	5	1.06	0.4	0.33	0.1	-0.06	665	4814	6244	20759	68998	(87435, 5, 6244, 3)	0.00326167	0.197661
Olfr1314	4	1.72	0.64	0.21	-0.01	NA	73	2413	10704	44070	NA	(87435, 4, 73, 1)	0.0033355	0.201498
Vldlr	5	0.92	0.78	0.06	0.03	-0.05	1056	1634	27363	33753	64918	(87435, 5, 1634, 2)	0.00336189	0.202454
Olfr1202	3	1.59	0.56	0.09	NA	NA	105	2985	22193	NA	NA	(87435, 3, 2985, 2)	0.00341591	0.203443
Olfr284	3	1.13	0.56	-0.02	NA	NA	522	2985	51012	NA	NA	(87435, 3, 2985, 2)	0.00341591	0.203443
Tmsb15b1	1	1.29	NA	NA	NA	NA	302	NA	NA	NA	NA	(87435, 1, 302, 1)	0.00345399	0.203443
Cebpe	5	0.91	0.77	0.26	0	0	1086	1676	8344	41727	41727	(87435, 5, 1676, 2)	0.00353356	0.203443
Med23	5	0.79	0.77	-0.04	-0.06	-0.06	1595	1676	60764	68998	68998	(87435, 5, 1676, 2)	0.00353356	0.203443
Olfr304	5	0.97	0.77	0.15	0.09	-0.03	894	1676	15044	22193	55691	(87435, 5, 1676, 2)	0.00353356	0.203443
Ptar1	5	0.82	0.77	0.08	-0.07	-0.13	1448	1676	23825	72729	82448	(87435, 5, 1676, 2)	0.00353356	0.203443
Pigp	3	0.33	0.24	0.17	NA	NA	6244	9157	13325	NA	NA	(87435, 3, 13325, 3)	0.00353886	0.203443
Commd8	5	1.82	0.52	0.3	-0.04	-0.22	62	3368	7001	60764	84208	(87435, 5, 62, 1)	0.00354055	0.203443
Tmem138	2	1.5	0.33	NA	NA	NA	155	6244	NA	NA	NA	(87435, 2, 155, 1)	0.00354237	0.203443
Olfr39	4	1.23	0.68	0.05	0.01	NA	368	2167	29407	39138	NA	(87435, 4, 2167, 2)	0.00356336	0.203443
D630042F21Rik	5	0.35	0.35	0.32	-0.05	-0.08	5787	5787	6467	64918	75636	(87435, 5, 6467, 3)	0.00360925	0.203443
Ms4a7	5	0.44	0.42	0.32	0.07	-0.07	4237	4502	6467	25510	72729	(87435, 5, 6467, 3)	0.00360925	0.203443
Rcan3	5	0.55	0.54	0.32	-0.04	-0.09	3080	3164	6467	60764	77653	(87435, 5, 6467, 3)	0.00360925	0.203443
Syne2	5	1	0.62	0.32	0.09	-0.4	808	2532	6467	22193	86324	(87435, 5, 6467, 3)	0.00360925	0.203443
Olfr574	4	1.69	0.35	0.16	0.08	NA	79	5787	14165	23825	NA	(87435, 4, 79, 1)	0.00360928	0.203443
Pknox1	5	1.81	0.14	0.07	0.02	-0.01	64	16026	25510	36413	44070	(87435, 5, 64, 1)	0.00365459	0.203443
Def8	4	1.68	0.2	0.13	-0.03	NA	80	11282	17006	55691	NA	(87435, 4, 80, 1)	0.0036549	0.203443
Arl5b	4	0.62	0.49	0.25	0.02	NA	2532	3671	8760	36413	NA	(87435, 4, 8760, 3)	0.00371936	0.203443
E030010A14Rik	4	1.2	0.67	0.1	-0.06	NA	401	2220	20759	68998	NA	(87435, 4, 2220, 2)	0.00373677	0.203443
Ift20	4	0.71	0.67	0.02	-0.06	NA	1991	2220	36413	68998	NA	(87435, 4, 2220, 2)	0.00373677	0.203443
Skint11	4	0.69	0.67	0.11	0	NA	2108	2220	19412	41727	NA	(87435, 4, 2220, 2)	0.00373677	0.203443
4930403N07Rik	5	0.91	0.76	0.02	-0.02	-0.15	1086	1728	36413	51012	83386	(87435, 5, 1728, 2)	0.00375179	0.203443
Ccdc81	5	0.87	0.76	0.16	0.04	-0.06	1246	1728	14165	31510	68998	(87435, 5, 1728, 2)	0.00375179	0.203443
Rhbdl3	5	0.91	0.76	0.29	-0.03	-0.09	1086	1728	7277	55691	77653	(87435, 5, 1728, 2)	0.00375179	0.203443
Mrpl30	2	0.42	0.37	NA	NA	NA	4502	5368	NA	NA	NA	(87435, 2, 5368, 2)	0.00376859	0.203443
Fam184a	5	1.78	0.24	0.17	-0.02	-0.02	66	9157	13325	51012	51012	(87435, 5, 66, 1)	0.00376862	0.203443
Axin1	5	0.34	0.21	0.2	0.15	0.03	6007	10704	11282	15044	33753	(87435, 5, 15044, 4)	0.0037778	0.203443
Cdh17	5	0.18	0.17	0.17	0.15	-0.05	12548	13325	13325	15044	64918	(87435, 5, 15044, 4)	0.0037778	0.203443
Cmah	5	0.23	0.23	0.2	0.15	0.02	9606	9606	11282	15044	36413	(87435, 5, 15044, 4)	0.0037778	0.203443
Phf6	5	0.17	0.16	0.16	0.15	-0.02	13325	14165	14165	15044	51012	(87435, 5, 15044, 4)	0.0037778	0.203443
Rabep1	5	0.26	0.25	0.19	0.15	0.04	8344	8760	11902	15044	31510	(87435, 5, 15044, 4)	0.0037778	0.203443
Usp33	5	0.95	0.39	0.18	0.15	-0.09	949	4989	12548	15044	77653	(87435, 5, 15044, 4)	0.0037778	0.203443
Dpy19l3	4	1.67	0.25	0.01	-0.1	NA	83	8760	39138	79344	NA	(87435, 4, 83, 1)	0.00379177	0.203443
6430527G18Rik	5	1.77	0.31	0.02	-0.04	-0.1	68	6714	36413	60764	79344	(87435, 5, 68, 1)	0.00388265	0.203443
Gje1	5	1.77	0.53	0.2	-0.01	-0.03	68	3257	11282	44070	55691	(87435, 5, 68, 1)	0.00388265	0.203443
Pyy	2	1.47	-0.1	NA	NA	NA	170	79344	NA	NA	NA	(87435, 2, 170, 1)	0.00388485	0.203443
Gm15293	4	0.83	0.66	0.16	0.03	NA	1413	2274	14165	33753	NA	(87435, 4, 2274, 2)	0.00391754	0.203443
Lamc3	5	1.12	0.75	0.15	-0.05	-0.07	540	1778	15044	64918	72729	(87435, 5, 1778, 2)	0.00396753	0.203443
Olfr1449	5	0.8	0.75	0.26	0.13	-0.04	1539	1778	8344	17006	60764	(87435, 5, 1778, 2)	0.00396753	0.203443
Plekha3	5	0.89	0.75	0.11	-0.05	-0.08	1165	1778	19412	64918	75636	(87435, 5, 1778, 2)	0.00396753	0.203443
Piwil2	5	1.76	0.06	0.01	-0.02	-0.1	70	27363	39138	51012	79344	(87435, 5, 70, 1)	0.00399666	0.203443
Sort1	5	1.76	-0.02	-0.03	-0.07	-0.37	70	51012	55691	72729	86117	(87435, 5, 70, 1)	0.00399666	0.203443
Carkd	5	0.61	0.55	0.31	0	-0.07	2588	3080	6714	41727	72729	(87435, 5, 6714, 3)	0.00402084	0.203443
Dkk1	5	0.47	0.47	0.31	-0.02	-0.36	3875	3875	6714	51012	86036	(87435, 5, 6714, 3)	0.00402084	0.203443
Dnajb13	5	0.93	0.44	0.31	-0.05	-0.08	1007	4237	6714	64918	75636	(87435, 5, 6714, 3)	0.00402084	0.203443
Fam73b	5	0.45	0.39	0.31	0.02	-0.06	4122	4989	6714	36413	68998	(87435, 5, 6714, 3)	0.00402084	0.203443
Mllt10	5	0.4	0.35	0.31	-0.04	-0.24	4814	5787	6714	60764	84598	(87435, 5, 6714, 3)	0.00402084	0.203443
Sucla2	5	0.93	0.56	0.31	0.01	-0.03	1007	2985	6714	39138	55691	(87435, 5, 6714, 3)	0.00402084	0.203443
Zfp954	5	0.88	0.33	0.31	0.13	0.03	1213	6244	6714	17006	33753	(87435, 5, 6714, 3)	0.00402084	0.203443
Ifna2	2	0.44	0.36	NA	NA	NA	4237	5561	NA	NA	NA	(87435, 2, 5561, 2)	0.00404447	0.203443
Zfp445	5	1.75	0.15	0.06	0	-0.01	71	15044	27363	41727	44070	(87435, 5, 71, 1)	0.00405366	0.203443
Dydc1	4	0.35	0.11	0.1	0.09	NA	5787	19412	20759	22193	NA	(87435, 4, 22193, 4)	0.00414988	0.203443
Fam76b	4	0.84	0.17	0.15	0.09	NA	1361	13325	15044	22193	NA	(87435, 4, 22193, 4)	0.00414988	0.203443
Ncoa4	4	0.21	0.21	0.1	0.09	NA	10704	10704	20759	22193	NA	(87435, 4, 22193, 4)	0.00414988	0.203443
Olfr1024	4	0.75	0.34	0.12	0.09	NA	1778	6007	18155	22193	NA	(87435, 4, 22193, 4)	0.00414988	0.203443
Serpina3c	4	0.14	0.1	0.09	0.09	NA	16026	20759	22193	22193	NA	(87435, 4, 22193, 4)	0.00414988	0.203443
Zfp654	4	0.72	0.25	0.21	0.09	NA	1930	8760	10704	22193	NA	(87435, 4, 22193, 4)	0.00414988	0.203443
Mcoln1	5	1.72	0.11	-0.1	-0.35	-0.45	73	19412	79344	85963	86628	(87435, 5, 73, 1)	0.00416766	0.203443
Cst8	3	1.56	0.37	-0.08	NA	NA	122	5368	75636	NA	NA	(87435, 3, 122, 1)	0.00418018	0.203443
Mapk6	5	1.55	0.74	0.08	0.01	-0.1	128	1830	23825	39138	79344	(87435, 5, 1830, 2)	0.00419801	0.203443
4930467E23Rik	4	0.45	0.25	0.24	-0.13	NA	4122	8760	9157	82448	NA	(87435, 4, 9157, 3)	0.00423273	0.203443
Gulp1	4	0.5	0.41	0.24	-0.13	NA	3563	4648	9157	82448	NA	(87435, 4, 9157, 3)	0.00423273	0.203443
Olfr859	4	0.54	0.38	0.24	0.03	NA	3164	5182	9157	33753	NA	(87435, 4, 9157, 3)	0.00423273	0.203443
Olfr877	4	0.89	0.34	0.24	0	NA	1165	6007	9157	41727	NA	(87435, 4, 9157, 3)	0.00423273	0.203443
Vmn1r29	4	0.26	0.25	0.24	0.07	NA	8344	8760	9157	25510	NA	(87435, 4, 9157, 3)	0.00423273	0.203443
Olfr739	3	0.42	0.18	0.16	NA	NA	4502	12548	14165	NA	NA	(87435, 3, 14165, 3)	0.00425125	0.203443
Vmn1r58	3	0.59	0.48	0.16	NA	NA	2731	3765	14165	NA	NA	(87435, 3, 14165, 3)	0.00425125	0.203443
Fig4	5	1.71	0.11	0.1	-0.02	-0.07	75	19412	20759	51012	72729	(87435, 5, 75, 1)	0.00428165	0.203443
1700125H20Rik	5	0.16	0.1	0.08	0.06	0.05	14165	20759	23825	27363	29407	(87435, 5, 29407, 5)	0.00430258	0.203443
1700129C05Rik	5	0.14	0.12	0.07	0.05	0.05	16026	18155	25510	29407	29407	(87435, 5, 29407, 5)	0.00430258	0.203443
Acot10	5	0.11	0.1	0.06	0.06	0.05	19412	20759	27363	27363	29407	(87435, 5, 29407, 5)	0.00430258	0.203443
Adam34	5	0.5	0.36	0.14	0.1	0.05	3563	5561	16026	20759	29407	(87435, 5, 29407, 5)	0.00430258	0.203443
Arl5c	5	0.68	0.21	0.12	0.11	0.05	2167	10704	18155	19412	29407	(87435, 5, 29407, 5)	0.00430258	0.203443
Bcl2l14	5	0.16	0.15	0.13	0.1	0.05	14165	15044	17006	20759	29407	(87435, 5, 29407, 5)	0.00430258	0.203443
Cfh	5	0.36	0.12	0.1	0.07	0.05	5561	18155	20759	25510	29407	(87435, 5, 29407, 5)	0.00430258	0.203443
Depdc1a	5	0.6	0.59	0.18	0.06	0.05	2650	2731	12548	27363	29407	(87435, 5, 29407, 5)	0.00430258	0.203443
Dnajc13	5	0.81	0.59	0.11	0.07	0.05	1490	2731	19412	25510	29407	(87435, 5, 29407, 5)	0.00430258	0.203443
Gfpt1	5	0.29	0.23	0.09	0.06	0.05	7277	9606	22193	27363	29407	(87435, 5, 29407, 5)	0.00430258	0.203443
Glra1	5	0.19	0.12	0.08	0.07	0.05	11902	18155	23825	25510	29407	(87435, 5, 29407, 5)	0.00430258	0.203443
Lrrc27	5	0.09	0.08	0.07	0.07	0.05	22193	23825	25510	25510	29407	(87435, 5, 29407, 5)	0.00430258	0.203443
Pcdha10	5	0.21	0.17	0.15	0.06	0.05	10704	13325	15044	27363	29407	(87435, 5, 29407, 5)	0.00430258	0.203443
Plcb2	5	0.22	0.21	0.06	0.06	0.05	10154	10704	27363	27363	29407	(87435, 5, 29407, 5)	0.00430258	0.203443
Pros1	5	0.4	0.19	0.17	0.08	0.05	4814	11902	13325	23825	29407	(87435, 5, 29407, 5)	0.00430258	0.203443
Slc6a20b	5	0.24	0.22	0.16	0.13	0.05	9157	10154	14165	17006	29407	(87435, 5, 29407, 5)	0.00430258	0.203443
Ttc23	5	0.08	0.07	0.06	0.06	0.05	23825	25510	27363	27363	29407	(87435, 5, 29407, 5)	0.00430258	0.203443
Vmn1r234	5	0.33	0.18	0.16	0.08	0.05	6244	12548	14165	23825	29407	(87435, 5, 29407, 5)	0.00430258	0.203443
Olfr1502	3	0.75	0.52	-0.12	NA	NA	1778	3368	81709	NA	NA	(87435, 3, 3368, 2)	0.0043359	0.203872
Lcn13	5	1.7	0.27	0.21	0.13	0.04	76	7974	10704	17006	31510	(87435, 5, 76, 1)	0.00433864	0.203872
Ecscr	4	0.65	0.64	0.13	0.02	NA	2336	2413	17006	36413	NA	(87435, 4, 2413, 2)	0.00440172	0.203872
Nlrp12	4	0.82	0.64	-0.03	-0.04	NA	1448	2413	55691	60764	NA	(87435, 4, 2413, 2)	0.00440172	0.203872
Rdh16	1	1.21	NA	NA	NA	NA	388	NA	NA	NA	NA	(87435, 1, 388, 1)	0.00443758	0.203872
Acad8	5	1.1	0.73	0.15	0.04	-0.03	577	1885	15044	31510	55691	(87435, 5, 1885, 2)	0.00444856	0.203872
H2-DMb2	5	0.87	0.73	0.05	-0.05	-0.09	1246	1885	29407	64918	77653	(87435, 5, 1885, 2)	0.00444856	0.203872
Phf2	5	0.81	0.73	0.01	0	-0.07	1490	1885	39138	41727	72729	(87435, 5, 1885, 2)	0.00444856	0.203872
Map1lc3a	4	1.62	0.18	0.13	-0.05	NA	98	12548	17006	64918	NA	(87435, 4, 98, 1)	0.00447587	0.203872
Rusc2	4	1.62	0.09	-0.03	-0.05	NA	98	22193	55691	64918	NA	(87435, 4, 98, 1)	0.00447587	0.203872
A230046K03Rik	5	1.69	0.24	-0.06	-0.09	-0.15	79	9157	68998	77653	83386	(87435, 5, 79, 1)	0.00450959	0.203872
Fabp4	5	1.69	0.17	0.11	0.1	0.03	79	13325	19412	20759	33753	(87435, 5, 79, 1)	0.00450959	0.203872
Ccnb3	5	0.72	0.4	0.3	0.01	-0.03	1930	4814	7001	39138	55691	(87435, 5, 7001, 3)	0.00453523	0.203872
Cd209e	5	0.52	0.43	0.3	0	-0.13	3368	4362	7001	41727	82448	(87435, 5, 7001, 3)	0.00453523	0.203872
Mettl10	5	0.37	0.33	0.3	0.06	-0.03	5368	6244	7001	27363	55691	(87435, 5, 7001, 3)	0.00453523	0.203872
Nek6	5	1.17	0.46	0.3	0.01	-0.08	450	4000	7001	39138	75636	(87435, 5, 7001, 3)	0.00453523	0.203872
Ocm	5	0.47	0.41	0.3	0.02	0	3875	4648	7001	36413	41727	(87435, 5, 7001, 3)	0.00453523	0.203872
Olfr1370	5	0.57	0.52	0.3	0.07	0	2908	3368	7001	25510	41727	(87435, 5, 7001, 3)	0.00453523	0.203872
Olfr642	5	0.74	0.59	0.3	0.13	-0.02	1830	2731	7001	17006	51012	(87435, 5, 7001, 3)	0.00453523	0.203872
Prss46	5	0.47	0.3	0.3	0	-0.06	3875	7001	7001	41727	68998	(87435, 5, 7001, 3)	0.00453523	0.203872
Serpina3j	5	0.73	0.49	0.3	-0.09	-0.13	1885	3671	7001	77653	82448	(87435, 5, 7001, 3)	0.00453523	0.203872
Serpinb6b	3	1.13	0.51	-0.1	NA	NA	522	3461	79344	NA	NA	(87435, 3, 3461, 2)	0.00457536	0.205195
Olfr508	4	1.61	0.35	0.1	-0.03	NA	101	5787	20759	55691	NA	(87435, 4, 101, 1)	0.00461265	0.206384
4931414P19Rik	5	0.74	0.72	0.28	-0.02	-0.09	1830	1930	7596	51012	77653	(87435, 5, 1930, 2)	0.0046587	0.206514
Bpifa1	5	1.65	0.72	0.05	-0.09	-0.11	89	1930	29407	77653	80579	(87435, 5, 1930, 2)	0.0046587	0.206514
F8	5	1.09	0.72	0.14	0.13	-0.07	598	1930	16026	17006	72729	(87435, 5, 1930, 2)	0.0046587	0.206514
Wdr37	5	0.93	0.72	0.19	0.02	0.01	1007	1930	11902	36413	39138	(87435, 5, 1930, 2)	0.0046587	0.206514
Olfr782	3	1.53	0.15	0.03	NA	NA	137	15044	33753	NA	NA	(87435, 3, 137, 1)	0.00469333	0.206722
Mtss1	5	1.67	0.12	-0.03	-0.05	-0.07	83	18155	55691	64918	72729	(87435, 5, 83, 1)	0.00473749	0.206722
Olfr1029	2	1.4	0.03	NA	NA	NA	208	33753	NA	NA	NA	(87435, 2, 208, 1)	0.00475219	0.206722
Prss2	4	1.59	0.55	0.04	-0.08	NA	105	3080	31510	75636	NA	(87435, 4, 105, 1)	0.004795	0.206722
4932414N04Rik	5	0.42	0.17	0.15	0.14	0.04	4502	13325	15044	16026	31510	(87435, 5, 16026, 4)	0.00481446	0.206722
Akr1c6	5	0.33	0.22	0.17	0.14	0.03	6244	10154	13325	16026	33753	(87435, 5, 16026, 4)	0.00481446	0.206722
Cd274	5	0.36	0.36	0.14	0.14	-0.04	5561	5561	16026	16026	60764	(87435, 5, 16026, 4)	0.00481446	0.206722
Cylc1	5	1.61	0.57	0.23	0.14	-0.08	101	2908	9606	16026	75636	(87435, 5, 16026, 4)	0.00481446	0.206722
Fbxo10	5	0.25	0.19	0.15	0.14	-0.28	8760	11902	15044	16026	85214	(87435, 5, 16026, 4)	0.00481446	0.206722
Wdfy2	5	1.32	0.42	0.19	0.14	-0.04	274	4502	11902	16026	60764	(87435, 5, 16026, 4)	0.00481446	0.206722
Mtmr12	4	1.12	0.62	0.06	-0.08	NA	540	2532	27363	75636	NA	(87435, 4, 2532, 2)	0.00483774	0.206722
Gm648	4	0.46	0.24	0.23	-0.03	NA	4000	9157	9606	55691	NA	(87435, 4, 9606, 3)	0.00486605	0.206722
Olfr17	4	0.39	0.34	0.23	-0.44	NA	4989	6007	9606	86560	NA	(87435, 4, 9606, 3)	0.00486605	0.206722
Prl2b1	4	0.28	0.24	0.23	0.01	NA	7596	9157	9606	39138	NA	(87435, 4, 9606, 3)	0.00486605	0.206722
Chst10	5	1.66	0.35	0.05	0.02	0.01	86	5787	29407	36413	39138	(87435, 5, 86, 1)	0.00490839	0.206722
2310003C23Rik	5	0.9	0.71	0.11	-0.01	-0.11	1131	1991	19412	44070	80579	(87435, 5, 1991, 2)	0.00495093	0.206722
Grb10	5	1.37	0.71	0.03	0.01	-0.08	231	1991	33753	39138	75636	(87435, 5, 1991, 2)	0.00495093	0.206722
Slc29a1	5	1.05	0.71	0.27	0.03	-0.08	687	1991	7974	33753	75636	(87435, 5, 1991, 2)	0.00495093	0.206722
Trmt1	5	0.79	0.71	0.06	-0.05	-0.33	1595	1991	27363	64918	85786	(87435, 5, 1991, 2)	0.00495093	0.206722
Wdr11	5	0.76	0.71	0.26	0.04	0	1728	1991	8344	31510	41727	(87435, 5, 1991, 2)	0.00495093	0.206722
Mageb4	2	1.39	-0.02	NA	NA	NA	217	51012	NA	NA	NA	(87435, 2, 217, 1)	0.00495756	0.206722
Vmn1r212	2	1.39	0.29	NA	NA	NA	217	7277	NA	NA	NA	(87435, 2, 217, 1)	0.00495756	0.206722
Olfr1442	4	0.7	0.61	0.05	-0.02	NA	2047	2588	29407	51012	NA	(87435, 4, 2588, 2)	0.00504976	0.206722
Prelid2	4	0.71	0.61	0.07	-0.04	NA	1991	2588	25510	60764	NA	(87435, 4, 2588, 2)	0.00504976	0.206722
Zfp804a	4	0.83	0.61	0.21	0.02	NA	1413	2588	10704	36413	NA	(87435, 4, 2588, 2)	0.00504976	0.206722
Ankrd34a	5	0.74	0.66	0.29	0	0	1830	2274	7277	41727	41727	(87435, 5, 7277, 3)	0.00506761	0.206722
Ccdc38	5	0.9	0.64	0.29	-0.08	-0.09	1131	2413	7277	75636	77653	(87435, 5, 7277, 3)	0.00506761	0.206722
Frk	5	0.42	0.34	0.29	-0.01	-0.11	4502	6007	7277	44070	80579	(87435, 5, 7277, 3)	0.00506761	0.206722
Gpr101	5	0.96	0.46	0.29	0.02	-0.02	922	4000	7277	36413	51012	(87435, 5, 7277, 3)	0.00506761	0.206722
Hdac5	5	0.47	0.33	0.29	-0.03	-0.04	3875	6244	7277	55691	60764	(87435, 5, 7277, 3)	0.00506761	0.206722
Maged1	5	0.39	0.34	0.29	-0.07	-0.11	4989	6007	7277	72729	80579	(87435, 5, 7277, 3)	0.00506761	0.206722
Zfp157	5	1.17	0.63	0.29	-0.02	-0.03	450	2483	7277	51012	55691	(87435, 5, 7277, 3)	0.00506761	0.206722
Mageh1	5	1.65	0.11	0.05	-0.05	-0.09	89	19412	29407	64918	77653	(87435, 5, 89, 1)	0.00507926	0.206722
Smcr8	5	1.65	0.15	0.08	0.03	-0.03	89	15044	23825	33753	55691	(87435, 5, 89, 1)	0.00507926	0.206722
3110003A17Rik	3	0.36	0.28	0.15	NA	NA	5561	7596	15044	NA	NA	(87435, 3, 15044, 3)	0.00509287	0.206722
Ergic2	3	0.33	0.21	0.15	NA	NA	6244	10704	15044	NA	NA	(87435, 3, 15044, 3)	0.00509287	0.206722
Gm749	3	0.18	0.16	0.15	NA	NA	12548	14165	15044	NA	NA	(87435, 3, 15044, 3)	0.00509287	0.206722
Slc28a2	3	0.74	0.31	0.15	NA	NA	1830	6714	15044	NA	NA	(87435, 3, 15044, 3)	0.00509287	0.206722
Sult2a2	3	0.32	0.2	0.15	NA	NA	6467	11282	15044	NA	NA	(87435, 3, 15044, 3)	0.00509287	0.206722
Olfr867	4	1.58	0.14	-0.03	-0.03	NA	112	16026	55691	55691	NA	(87435, 4, 112, 1)	0.00511406	0.206722
Tdgf1	1	1.17	NA	NA	NA	NA	450	NA	NA	NA	NA	(87435, 1, 450, 1)	0.00514668	0.206722
Igsf11	5	0.71	0.7	0.04	-0.02	-0.26	1991	2047	31510	51012	84937	(87435, 5, 2047, 2)	0.00522664	0.206722
Tmem140	4	1	0.6	0.14	-0.07	NA	808	2650	16026	72729	NA	(87435, 4, 2650, 2)	0.00528956	0.206722
Cks2	1	1.16	NA	NA	NA	NA	463	NA	NA	NA	NA	(87435, 1, 463, 1)	0.00529536	0.206722
Hiatl1	3	0.99	0.48	0.05	NA	NA	838	3765	29407	NA	NA	(87435, 3, 3765, 2)	0.00540166	0.206722
2810474O19Rik	5	1.63	0.38	0.17	-0.01	-0.03	95	5182	13325	44070	55691	(87435, 5, 95, 1)	0.00542094	0.206722
Fzd1	5	1.63	0.14	0.08	0.05	-0.29	95	16026	23825	29407	85324	(87435, 5, 95, 1)	0.00542094	0.206722
Ppm1f	5	1.63	0.13	0.11	-0.02	-0.05	95	17006	19412	51012	64918	(87435, 5, 95, 1)	0.00542094	0.206722
Ppp3r1	5	1.63	0.05	0.05	-0.03	-0.07	95	29407	29407	55691	72729	(87435, 5, 95, 1)	0.00542094	0.206722
Tmem70	5	1.63	0.1	0.07	0.04	-0.04	95	20759	25510	31510	60764	(87435, 5, 95, 1)	0.00542094	0.206722
Gm590	4	1.57	0.56	-0.03	-0.07	NA	119	2985	55691	72729	NA	(87435, 4, 119, 1)	0.00543303	0.206722
Kcnd2	4	1.57	0.03	0	-0.04	NA	119	33753	41727	60764	NA	(87435, 4, 119, 1)	0.00543303	0.206722
Zfp931	2	0.55	0.32	NA	NA	NA	3080	6467	NA	NA	NA	(87435, 2, 6467, 2)	0.00546982	0.206722
Ccl2	4	0.93	0.24	0.13	0.08	NA	1007	9157	17006	23825	NA	(87435, 4, 23825, 4)	0.00551202	0.206722
Mcpt8	4	0.34	0.16	0.12	0.08	NA	6007	14165	18155	23825	NA	(87435, 4, 23825, 4)	0.00551202	0.206722
Med7	4	0.81	0.4	0.09	0.08	NA	1490	4814	22193	23825	NA	(87435, 4, 23825, 4)	0.00551202	0.206722
Mettl7a2	4	0.31	0.22	0.19	0.08	NA	6714	10154	11902	23825	NA	(87435, 4, 23825, 4)	0.00551202	0.206722
Olfr222	4	0.57	0.27	0.09	0.08	NA	2908	7974	22193	23825	NA	(87435, 4, 23825, 4)	0.00551202	0.206722
Olfr811	4	0.64	0.4	0.11	0.08	NA	2413	4814	19412	23825	NA	(87435, 4, 23825, 4)	0.00551202	0.206722
Rgs13	4	0.58	0.17	0.12	0.08	NA	2826	13325	18155	23825	NA	(87435, 4, 23825, 4)	0.00551202	0.206722
Slc35f1	4	0.55	0.13	0.13	0.08	NA	3080	17006	17006	23825	NA	(87435, 4, 23825, 4)	0.00551202	0.206722
Usp26	4	0.62	0.15	0.11	0.08	NA	2532	15044	19412	23825	NA	(87435, 4, 23825, 4)	0.00551202	0.206722
Arfgap2	5	0.74	0.69	-0.02	-0.04	-0.1	1830	2108	51012	60764	79344	(87435, 5, 2108, 2)	0.00553505	0.206722
Mdh1b	5	0.94	0.69	0.08	0.06	-0.08	971	2108	23825	27363	75636	(87435, 5, 2108, 2)	0.00553505	0.206722
Loh12cr1	5	1.62	0	-0.02	-0.04	-0.12	98	41727	51012	60764	81709	(87435, 5, 98, 1)	0.00559174	0.206722
Defb26	4	0.62	0.59	0.21	-0.01	NA	2532	2731	10704	44070	NA	(87435, 4, 2731, 2)	0.00561086	0.206722
Il1f8	4	0.63	0.27	0.22	0.07	NA	2483	7974	10154	25510	NA	(87435, 4, 10154, 3)	0.0057179	0.206722
Krt72-ps	4	0.27	0.27	0.22	-0.02	NA	7974	7974	10154	51012	NA	(87435, 4, 10154, 3)	0.0057179	0.206722
Med18	4	0.35	0.34	0.22	-0.06	NA	5787	6007	10154	68998	NA	(87435, 4, 10154, 3)	0.0057179	0.206722
Zfy1	4	0.48	0.24	0.22	-0.01	NA	3765	9157	10154	44070	NA	(87435, 4, 10154, 3)	0.0057179	0.206722
BC027231	5	0.36	0.33	0.28	-0.05	-0.29	5561	6244	7596	64918	85324	(87435, 5, 7596, 3)	0.00573036	0.206722
Capza2	5	0.43	0.4	0.28	0.03	-0.09	4362	4814	7596	33753	77653	(87435, 5, 7596, 3)	0.00573036	0.206722
Dpf3	5	0.56	0.41	0.28	-0.02	-0.08	2985	4648	7596	51012	75636	(87435, 5, 7596, 3)	0.00573036	0.206722
Gpd1l	5	0.39	0.28	0.28	-0.08	-0.08	4989	7596	7596	75636	75636	(87435, 5, 7596, 3)	0.00573036	0.206722
Kng2	5	0.44	0.36	0.28	0.01	-0.5	4237	5561	7596	39138	86858	(87435, 5, 7596, 3)	0.00573036	0.206722
Rmnd5a	5	0.35	0.34	0.28	0.05	0.03	5787	6007	7596	29407	33753	(87435, 5, 7596, 3)	0.00573036	0.206722
Vmn1r229	5	0.54	0.3	0.28	0.12	-0.01	3164	7001	7596	18155	44070	(87435, 5, 7596, 3)	0.00573036	0.206722
Adap2	5	1.61	0.28	-0.04	-0.06	-0.07	101	7596	60764	68998	72729	(87435, 5, 101, 1)	0.00576252	0.206722
Atl3	5	1.6	0.08	-0.03	-0.06	-0.11	102	23825	55691	68998	80579	(87435, 5, 102, 1)	0.00581944	0.206722
Cd109	5	0.97	0.68	0.21	0.12	-0.06	894	2167	10704	18155	68998	(87435, 5, 2167, 2)	0.00584131	0.206722
Gtf2h1	5	0.76	0.68	0.07	-0.02	-0.14	1728	2167	25510	51012	83004	(87435, 5, 2167, 2)	0.00584131	0.206722
Hesx1	5	1.22	0.68	0.04	0	-0.06	379	2167	31510	41727	68998	(87435, 5, 2167, 2)	0.00584131	0.206722
Krt80	5	0.74	0.68	0.21	0.08	-0.08	1830	2167	10704	23825	75636	(87435, 5, 2167, 2)	0.00584131	0.206722
Ccdc71	4	1.55	-0.01	-0.02	-0.05	NA	128	44070	51012	64918	NA	(87435, 4, 128, 1)	0.00584303	0.206722
Sprr2h	1	1.13	NA	NA	NA	NA	522	NA	NA	NA	NA	(87435, 1, 522, 1)	0.00597015	0.206722
Usp54	5	1.59	0.16	0.16	-0.04	-0.06	105	14165	14165	60764	68998	(87435, 5, 105, 1)	0.00599019	0.206722
Olfr1454	4	1.31	0.58	0.17	-0.02	NA	285	2826	13325	51012	NA	(87435, 4, 2826, 2)	0.00599922	0.206722
Asns	5	0.37	0.18	0.16	0.13	-0.25	5368	12548	14165	17006	84772	(87435, 5, 17006, 4)	0.00604057	0.206722
Awat1	5	0.4	0.32	0.25	0.13	-0.03	4814	6467	8760	17006	55691	(87435, 5, 17006, 4)	0.00604057	0.206722
Ccdc123	5	0.36	0.16	0.14	0.13	-0.18	5561	14165	16026	17006	83782	(87435, 5, 17006, 4)	0.00604057	0.206722
Ccdc144b	5	0.2	0.15	0.13	0.13	-0.02	11282	15044	17006	17006	51012	(87435, 5, 17006, 4)	0.00604057	0.206722
Cnbp	5	0.5	0.21	0.17	0.13	-0.01	3563	10704	13325	17006	44070	(87435, 5, 17006, 4)	0.00604057	0.206722
Crisp1	5	0.5	0.31	0.19	0.13	-0.07	3563	6714	11902	17006	72729	(87435, 5, 17006, 4)	0.00604057	0.206722
Gpr155	5	1.56	0.49	0.24	0.13	-0.04	122	3671	9157	17006	60764	(87435, 5, 17006, 4)	0.00604057	0.206722
Havcr1	5	1.18	0.32	0.23	0.13	-0.06	430	6467	9606	17006	68998	(87435, 5, 17006, 4)	0.00604057	0.206722
Kcnj1	5	0.26	0.19	0.19	0.13	0.03	8344	11902	11902	17006	33753	(87435, 5, 17006, 4)	0.00604057	0.206722
Nub1	5	0.37	0.2	0.16	0.13	-0.25	5368	11282	14165	17006	84772	(87435, 5, 17006, 4)	0.00604057	0.206722
Rtp4	5	1.29	0.47	0.14	0.13	-0.02	302	3875	16026	17006	51012	(87435, 5, 17006, 4)	0.00604057	0.206722
Serpinb2	5	0.21	0.18	0.17	0.13	-0.05	10704	12548	13325	17006	64918	(87435, 5, 17006, 4)	0.00604057	0.206722
Taar2	5	0.62	0.62	0.18	0.13	-0.02	2532	2532	12548	17006	51012	(87435, 5, 17006, 4)	0.00604057	0.206722
Tsc1	5	0.83	0.34	0.13	0.13	0	1413	6007	17006	17006	41727	(87435, 5, 17006, 4)	0.00604057	0.206722
Ifnab	2	1.33	-0.02	NA	NA	NA	265	51012	NA	NA	NA	(87435, 2, 265, 1)	0.00605249	0.206722
Krtap5-4	3	1.46	-0.03	-0.05	NA	NA	177	55691	64918	NA	NA	(87435, 3, 177, 1)	0.00606087	0.206722
Adh4	5	0.18	0.18	0.1	0.09	0.04	12548	12548	20759	22193	31510	(87435, 5, 31510, 5)	0.00607753	0.206722
Ankmy2	5	0.23	0.08	0.07	0.04	0.04	9606	23825	25510	31510	31510	(87435, 5, 31510, 5)	0.00607753	0.206722
Apob	5	0.33	0.19	0.13	0.11	0.04	6244	11902	17006	19412	31510	(87435, 5, 31510, 5)	0.00607753	0.206722
Arhgap15	5	0.51	0.29	0.18	0.12	0.04	3461	7277	12548	18155	31510	(87435, 5, 31510, 5)	0.00607753	0.206722
Catsperg2	5	0.38	0.11	0.08	0.08	0.04	5182	19412	23825	23825	31510	(87435, 5, 31510, 5)	0.00607753	0.206722
Ccr5	5	0.27	0.24	0.1	0.05	0.04	7974	9157	20759	29407	31510	(87435, 5, 31510, 5)	0.00607753	0.206722
Ceacam11	5	0.16	0.16	0.11	0.05	0.04	14165	14165	19412	29407	31510	(87435, 5, 31510, 5)	0.00607753	0.206722
Cela3b	5	0.15	0.14	0.14	0.09	0.04	15044	16026	16026	22193	31510	(87435, 5, 31510, 5)	0.00607753	0.206722
Cldn16	5	0.87	0.14	0.13	0.04	0.04	1246	16026	17006	31510	31510	(87435, 5, 31510, 5)	0.00607753	0.206722
Cyp46a1	5	0.2	0.13	0.11	0.07	0.04	11282	17006	19412	25510	31510	(87435, 5, 31510, 5)	0.00607753	0.206722
Fam115a	5	0.39	0.26	0.06	0.05	0.04	4989	8344	27363	29407	31510	(87435, 5, 31510, 5)	0.00607753	0.206722
Fgfr1op	5	0.19	0.08	0.08	0.04	0.04	11902	23825	23825	31510	31510	(87435, 5, 31510, 5)	0.00607753	0.206722
Fli1	5	0.31	0.08	0.08	0.07	0.04	6714	23825	23825	25510	31510	(87435, 5, 31510, 5)	0.00607753	0.206722
Gpr141	5	0.3	0.28	0.06	0.05	0.04	7001	7596	27363	29407	31510	(87435, 5, 31510, 5)	0.00607753	0.206722
Mapk4	5	0.98	0.42	0.13	0.11	0.04	867	4502	17006	19412	31510	(87435, 5, 31510, 5)	0.00607753	0.206722
Myst2	5	0.88	0.14	0.05	0.04	0.04	1213	16026	29407	31510	31510	(87435, 5, 31510, 5)	0.00607753	0.206722
Nbr1	5	0.26	0.15	0.08	0.05	0.04	8344	15044	23825	29407	31510	(87435, 5, 31510, 5)	0.00607753	0.206722
Odf4	5	0.49	0.31	0.13	0.12	0.04	3671	6714	17006	18155	31510	(87435, 5, 31510, 5)	0.00607753	0.206722
Olfr1288	5	0.23	0.17	0.08	0.07	0.04	9606	13325	23825	25510	31510	(87435, 5, 31510, 5)	0.00607753	0.206722
Olfr730	5	0.93	0.18	0.07	0.05	0.04	1007	12548	25510	29407	31510	(87435, 5, 31510, 5)	0.00607753	0.206722
Olfr791	5	0.26	0.16	0.06	0.05	0.04	8344	14165	27363	29407	31510	(87435, 5, 31510, 5)	0.00607753	0.206722
Pnma5	5	0.17	0.11	0.09	0.08	0.04	13325	19412	22193	23825	31510	(87435, 5, 31510, 5)	0.00607753	0.206722
Poln	5	0.51	0.21	0.07	0.06	0.04	3461	10704	25510	27363	31510	(87435, 5, 31510, 5)	0.00607753	0.206722
Prkdc	5	0.18	0.14	0.1	0.07	0.04	12548	16026	20759	25510	31510	(87435, 5, 31510, 5)	0.00607753	0.206722
Rasgrp1	5	1.05	0.17	0.1	0.06	0.04	687	13325	20759	27363	31510	(87435, 5, 31510, 5)	0.00607753	0.206722
Rnase9	5	0.24	0.23	0.17	0.09	0.04	9157	9606	13325	22193	31510	(87435, 5, 31510, 5)	0.00607753	0.206722
Synj1	5	0.15	0.1	0.08	0.06	0.04	15044	20759	23825	27363	31510	(87435, 5, 31510, 5)	0.00607753	0.206722
Usp9y	5	0.35	0.11	0.1	0.1	0.04	5787	19412	20759	20759	31510	(87435, 5, 31510, 5)	0.00607753	0.206722
Fbxl20	3	0.46	0.17	0.14	NA	NA	4000	13325	16026	NA	NA	(87435, 3, 16026, 3)	0.00615677	0.208676
Olfr847	3	0.38	0.21	0.14	NA	NA	5182	10704	16026	NA	NA	(87435, 3, 16026, 3)	0.00615677	0.208676
Cyp2d10	2	1.32	-0.01	NA	NA	NA	274	44070	NA	NA	NA	(87435, 2, 274, 1)	0.00625773	0.211723
Gm10100	1	1.11	NA	NA	NA	NA	552	NA	NA	NA	NA	(87435, 1, 552, 1)	0.00631326	0.213149
Nudt3	4	0.59	0.57	0.17	0.02	NA	2731	2908	13325	36413	NA	(87435, 4, 2908, 2)	0.0063444	0.213149
Olfr857	4	0.87	0.57	0.16	0	NA	1246	2908	14165	41727	NA	(87435, 4, 2908, 2)	0.0063444	0.213149
Rbp1	4	0.83	0.57	-0.02	-0.08	NA	1413	2908	51012	75636	NA	(87435, 4, 2908, 2)	0.0063444	0.213149
1110057K04Rik	5	1.58	0.11	0.06	0.01	-0.32	112	19412	27363	39138	85689	(87435, 5, 112, 1)	0.00638852	0.213508
Gbp9	5	1.58	0.1	0.06	-0.04	-0.08	112	20759	27363	60764	75636	(87435, 5, 112, 1)	0.00638852	0.213508
Thoc2	5	1.58	0.12	0.1	-0.03	-0.13	112	18155	20759	55691	82448	(87435, 5, 112, 1)	0.00638852	0.213508
Cd44	5	1.18	0.66	-0.03	-0.08	-0.09	430	2274	55691	75636	77653	(87435, 5, 2274, 2)	0.00641662	0.213701
Clic4	5	1.1	0.66	0.18	-0.02	-0.04	577	2274	12548	51012	60764	(87435, 5, 2274, 2)	0.00641662	0.213701
D730039F16Rik	4	1.52	0.08	0	-0.02	NA	142	23825	41727	51012	NA	(87435, 4, 142, 1)	0.00648056	0.214779
Adam6a	5	0.51	0.29	0.27	0.12	-0.04	3461	7277	7974	18155	60764	(87435, 5, 7974, 3)	0.00658357	0.214779
Bmx	5	0.4	0.31	0.27	0.05	-0.11	4814	6714	7974	29407	80579	(87435, 5, 7974, 3)	0.00658357	0.214779
Clca5	5	0.43	0.28	0.27	0.02	-0.1	4362	7596	7974	36413	79344	(87435, 5, 7974, 3)	0.00658357	0.214779
Gp2	5	1.21	0.51	0.27	-0.02	-0.05	388	3461	7974	51012	64918	(87435, 5, 7974, 3)	0.00658357	0.214779
Hdac2	5	0.92	0.31	0.27	-0.02	-0.1	1056	6714	7974	51012	79344	(87435, 5, 7974, 3)	0.00658357	0.214779
Mipep	5	0.43	0.41	0.27	-0.04	-0.51	4362	4648	7974	60764	86900	(87435, 5, 7974, 3)	0.00658357	0.214779
Olfr282	5	0.6	0.28	0.27	0.11	-0.04	2650	7596	7974	19412	60764	(87435, 5, 7974, 3)	0.00658357	0.214779
Pdhx	5	0.36	0.3	0.27	0	-0.17	5561	7001	7974	41727	83713	(87435, 5, 7974, 3)	0.00658357	0.214779
Ska3	5	0.41	0.36	0.27	-0.02	-0.09	4648	5561	7974	51012	77653	(87435, 5, 7974, 3)	0.00658357	0.214779
Tec	5	0.57	0.31	0.27	0.02	-0.26	2908	6714	7974	36413	84937	(87435, 5, 7974, 3)	0.00658357	0.214779
Traf2	5	0.75	0.34	0.27	0	-0.03	1778	6007	7974	41727	55691	(87435, 5, 7974, 3)	0.00658357	0.214779
Olfr145	4	0.45	0.24	0.21	0	NA	4122	9157	10704	41727	NA	(87435, 4, 10704, 3)	0.00666377	0.216349
P4ha3	4	0.3	0.25	0.21	-0.23	NA	7001	8760	10704	84424	NA	(87435, 4, 10704, 3)	0.00666377	0.216349
Cdh10	4	0.76	0.56	-0.1	-0.55	NA	1728	2985	79344	87009	NA	(87435, 4, 2985, 2)	0.00667688	0.216349
Spint4	4	0.89	0.56	0.09	0.05	NA	1165	2985	22193	29407	NA	(87435, 4, 2985, 2)	0.00667688	0.216349
A1bg	5	1.31	0.65	0.21	0.02	-0.02	285	2336	10704	36413	51012	(87435, 5, 2336, 2)	0.00676164	0.217334
Cramp1l	5	0.85	0.65	-0.04	-0.05	-0.34	1323	2336	60764	64918	85876	(87435, 5, 2336, 2)	0.00676164	0.217334
Lefty1	5	0.69	0.65	0.1	-0.02	-0.43	2108	2336	20759	51012	86502	(87435, 5, 2336, 2)	0.00676164	0.217334
Flt3l	5	1.57	0.32	0	-0.03	-0.1	119	6467	41727	55691	79344	(87435, 5, 119, 1)	0.00678671	0.217334
Polr2a	5	1.57	-0.03	-0.03	-0.04	-0.38	119	55691	55691	60764	86195	(87435, 5, 119, 1)	0.00678671	0.217334
Thoc3	5	1.57	0.02	-0.02	-0.03	-0.06	119	36413	51012	55691	68998	(87435, 5, 119, 1)	0.00678671	0.217334
Trim3	5	1.57	-0.04	-0.05	-0.05	-0.12	119	60764	64918	64918	81709	(87435, 5, 119, 1)	0.00678671	0.217334
Olfr933	3	0.52	0.44	-0.07	NA	NA	3368	4237	72729	NA	NA	(87435, 3, 4237, 2)	0.00681576	0.2179
Tmsb15l	2	1.29	0.24	NA	NA	NA	302	9157	NA	NA	NA	(87435, 2, 302, 1)	0.0068961	0.217963
Zfp345	2	0.55	0.29	NA	NA	NA	3080	7277	NA	NA	NA	(87435, 2, 7277, 2)	0.00692595	0.217963
Ear6	4	1.5	0.33	-0.04	-0.09	NA	155	6244	60764	77653	NA	(87435, 4, 155, 1)	0.00707227	0.217963
Olfr1513	4	1.5	0.09	0.07	0.02	NA	155	22193	25510	36413	NA	(87435, 4, 155, 1)	0.00707227	0.217963
Cenpa	4	0.59	0.55	0.08	0.02	NA	2731	3080	23825	36413	NA	(87435, 4, 3080, 2)	0.00709821	0.217963
4930432K21Rik	5	1.23	0.64	0.15	-0.02	-0.04	368	2413	15044	51012	60764	(87435, 5, 2413, 2)	0.00720197	0.217963
4930444G20Rik	5	0.78	0.64	0.03	-0.01	-0.02	1634	2413	33753	44070	51012	(87435, 5, 2413, 2)	0.00720197	0.217963
Bcas1	5	0.69	0.64	0.09	0.04	-0.06	2108	2413	22193	31510	68998	(87435, 5, 2413, 2)	0.00720197	0.217963
Ctnna1	5	0.88	0.64	0.08	-0.02	-0.12	1213	2413	23825	51012	81709	(87435, 5, 2413, 2)	0.00720197	0.217963
Kirrel3	5	0.84	0.64	0.06	-0.01	-0.03	1361	2413	27363	44070	55691	(87435, 5, 2413, 2)	0.00720197	0.217963
Lmo3	5	0.77	0.64	0.08	-0.01	-0.06	1676	2413	23825	44070	68998	(87435, 5, 2413, 2)	0.00720197	0.217963
Slc7a6	5	0.98	0.64	0.12	-0.01	-0.04	867	2413	18155	44070	60764	(87435, 5, 2413, 2)	0.00720197	0.217963
Stoml2	5	0.9	0.64	0.08	0.02	-0.07	1131	2413	23825	36413	72729	(87435, 5, 2413, 2)	0.00720197	0.217963
Wdr12	5	1.13	0.64	-0.02	-0.02	-0.05	522	2413	51012	51012	64918	(87435, 5, 2413, 2)	0.00720197	0.217963
Myom1	4	0.54	0.17	0.14	0.07	NA	3164	13325	16026	25510	NA	(87435, 4, 25510, 4)	0.00724483	0.217963
Olfr1445	4	0.89	0.14	0.14	0.07	NA	1165	16026	16026	25510	NA	(87435, 4, 25510, 4)	0.00724483	0.217963
Olfr693	4	0.51	0.16	0.16	0.07	NA	3461	14165	14165	25510	NA	(87435, 4, 25510, 4)	0.00724483	0.217963
Olfr836	4	0.24	0.23	0.09	0.07	NA	9157	9606	22193	25510	NA	(87435, 4, 25510, 4)	0.00724483	0.217963
Slc31a2	4	0.44	0.4	0.16	0.07	NA	4237	4814	14165	25510	NA	(87435, 4, 25510, 4)	0.00724483	0.217963
Vmn1r180	4	0.45	0.15	0.08	0.07	NA	4122	15044	23825	25510	NA	(87435, 4, 25510, 4)	0.00724483	0.217963
Vmn1r203	4	0.18	0.1	0.07	0.07	NA	12548	20759	25510	25510	NA	(87435, 4, 25510, 4)	0.00724483	0.217963
Vmn2r103	4	0.8	0.27	0.09	0.07	NA	1539	7974	22193	25510	NA	(87435, 4, 25510, 4)	0.00724483	0.217963
Wfdc6a	4	0.21	0.08	0.07	0.07	NA	10704	23825	25510	25510	NA	(87435, 4, 25510, 4)	0.00724483	0.217963
Commd5	5	1.55	-0.02	-0.02	-0.06	-0.11	128	51012	51012	68998	80579	(87435, 5, 128, 1)	0.00729849	0.217963
Etaa1	5	1.55	0.27	-0.07	-0.07	-0.23	128	7974	72729	72729	84424	(87435, 5, 128, 1)	0.00729849	0.217963
Nebl	5	1.55	0.02	-0.01	-0.02	-0.07	128	36413	44070	51012	72729	(87435, 5, 128, 1)	0.00729849	0.217963
Secisbp2l	5	1.55	0.29	0.04	-0.02	-0.03	128	7277	31510	51012	55691	(87435, 5, 128, 1)	0.00729849	0.217963
Cdkn2a	4	1.49	0	-0.08	-0.08	NA	160	41727	75636	75636	NA	(87435, 4, 160, 1)	0.00729978	0.217963
Psma3	1	1.07	NA	NA	NA	NA	639	NA	NA	NA	NA	(87435, 1, 639, 1)	0.00730829	0.217963
Eps15	3	1.22	0.14	0.13	NA	NA	379	16026	17006	NA	NA	(87435, 3, 17006, 3)	0.0073568	0.217963
Pilrb1	3	0.18	0.17	0.13	NA	NA	12548	13325	17006	NA	NA	(87435, 3, 17006, 3)	0.0073568	0.217963
Vmn2r116	3	0.53	0.17	0.13	NA	NA	3257	13325	17006	NA	NA	(87435, 3, 17006, 3)	0.0073568	0.217963
Zc3h8	3	0.19	0.15	0.13	NA	NA	11902	15044	17006	NA	NA	(87435, 3, 17006, 3)	0.0073568	0.217963
Olfr9	2	1.27	-0.06	NA	NA	NA	323	68998	NA	NA	NA	(87435, 2, 323, 1)	0.00737474	0.217963
1700074P13Rik	5	1.46	0.48	0.26	0.06	0.02	177	3765	8344	27363	36413	(87435, 5, 8344, 3)	0.00749229	0.217963
Csf3r	5	0.3	0.28	0.26	0.1	0.01	7001	7596	8344	20759	39138	(87435, 5, 8344, 3)	0.00749229	0.217963
Fbxw24	5	1.12	0.48	0.26	0.01	-0.07	540	3765	8344	39138	72729	(87435, 5, 8344, 3)	0.00749229	0.217963
Klhl33	5	0.84	0.31	0.26	0.07	0	1361	6714	8344	25510	41727	(87435, 5, 8344, 3)	0.00749229	0.217963
Prss21	5	0.74	0.57	0.26	-0.02	-0.04	1830	2908	8344	51012	60764	(87435, 5, 8344, 3)	0.00749229	0.217963
Rhbdd1	5	0.92	0.32	0.26	0.05	0.03	1056	6467	8344	29407	33753	(87435, 5, 8344, 3)	0.00749229	0.217963
Sergef	5	0.37	0.3	0.26	0.1	0.03	5368	7001	8344	20759	33753	(87435, 5, 8344, 3)	0.00749229	0.217963
St7	5	0.36	0.33	0.26	0.05	0	5561	6244	8344	29407	41727	(87435, 5, 8344, 3)	0.00749229	0.217963
Tdrd1	5	0.7	0.33	0.26	-0.02	-0.03	2047	6244	8344	51012	55691	(87435, 5, 8344, 3)	0.00749229	0.217963
Abcb5	5	1.54	0.05	0.04	0.03	-0.1	132	29407	31510	33753	79344	(87435, 5, 132, 1)	0.00752588	0.217963
Adssl1	5	1.54	0.21	-0.04	-0.04	-0.12	132	10704	60764	60764	81709	(87435, 5, 132, 1)	0.00752588	0.217963
Esm1	5	1.54	0.09	0.05	0.05	-0.04	132	22193	29407	29407	60764	(87435, 5, 132, 1)	0.00752588	0.217963
Pigg	5	1.54	0.15	0.04	-0.03	-0.12	132	15044	31510	55691	81709	(87435, 5, 132, 1)	0.00752588	0.217963
Gm10094	2	1.1	0.28	NA	NA	NA	577	7596	NA	NA	NA	(87435, 2, 7596, 2)	0.00754653	0.217963
Gpr119	5	1.15	0.63	-0.02	-0.03	-0.12	478	2483	51012	55691	81709	(87435, 5, 2483, 2)	0.0076136	0.217963
Olfm4	5	1.13	0.63	-0.02	-0.05	-0.21	522	2483	51012	64918	83994	(87435, 5, 2483, 2)	0.0076136	0.217963
1700027A23Rik	5	0.8	0.61	0.25	0.12	-0.22	1539	2588	8760	18155	84208	(87435, 5, 18155, 4)	0.00774859	0.217963
2410042D21Rik	5	0.74	0.32	0.18	0.12	-0.08	1830	6467	12548	18155	75636	(87435, 5, 18155, 4)	0.00774859	0.217963
4932411N23Rik	5	0.34	0.19	0.13	0.12	0.02	6007	11902	17006	18155	36413	(87435, 5, 18155, 4)	0.00774859	0.217963
6430548M08Rik	5	0.2	0.16	0.13	0.12	-0.07	11282	14165	17006	18155	72729	(87435, 5, 18155, 4)	0.00774859	0.217963
Acvr1	5	0.46	0.3	0.14	0.12	-0.3	4000	7001	16026	18155	85455	(87435, 5, 18155, 4)	0.00774859	0.217963
Ash1l	5	0.31	0.28	0.25	0.12	0.02	6714	7596	8760	18155	36413	(87435, 5, 18155, 4)	0.00774859	0.217963
Bclaf1	5	0.31	0.26	0.12	0.12	-0.1	6714	8344	18155	18155	79344	(87435, 5, 18155, 4)	0.00774859	0.217963
Gas6	5	1.04	0.42	0.21	0.12	-0.04	715	4502	10704	18155	60764	(87435, 5, 18155, 4)	0.00774859	0.217963
Gclm	5	0.26	0.26	0.16	0.12	-0.04	8344	8344	14165	18155	60764	(87435, 5, 18155, 4)	0.00774859	0.217963
Il27ra	5	0.34	0.31	0.14	0.12	-0.12	6007	6714	16026	18155	81709	(87435, 5, 18155, 4)	0.00774859	0.217963
Olfr481	5	0.27	0.19	0.16	0.12	-0.02	7974	11902	14165	18155	51012	(87435, 5, 18155, 4)	0.00774859	0.217963
Pdlim7	5	0.17	0.16	0.16	0.12	-0.05	13325	14165	14165	18155	64918	(87435, 5, 18155, 4)	0.00774859	0.217963
Phex	5	0.71	0.26	0.19	0.12	-0.06	1991	8344	11902	18155	68998	(87435, 5, 18155, 4)	0.00774859	0.217963
Plac1	5	0.52	0.24	0.13	0.12	-0.02	3368	9157	17006	18155	51012	(87435, 5, 18155, 4)	0.00774859	0.217963
Tmem74	5	0.41	0.17	0.15	0.12	-0.1	4648	13325	15044	18155	79344	(87435, 5, 18155, 4)	0.00774859	0.217963
Ube2u	5	1.21	0.41	0.21	0.12	-0.02	388	4648	10704	18155	51012	(87435, 5, 18155, 4)	0.00774859	0.217963
Gm9268	4	1.47	0.01	-0.02	-0.03	NA	170	39138	51012	55691	NA	(87435, 4, 170, 1)	0.00775469	0.217963
Olfr1137	4	1.47	0.25	0.11	-0.03	NA	170	8760	19412	55691	NA	(87435, 4, 170, 1)	0.00775469	0.217963
Zfp758	4	1.47	0.12	0.01	-0.14	NA	170	18155	39138	83004	NA	(87435, 4, 170, 1)	0.00775469	0.217963
4931417G12Rik	4	0.41	0.22	0.2	-0.04	NA	4648	10154	11282	60764	NA	(87435, 4, 11282, 3)	0.00776012	0.217963
Gm5108	4	0.31	0.22	0.2	-0.03	NA	6714	10154	11282	55691	NA	(87435, 4, 11282, 3)	0.00776012	0.217963
Herc6	4	0.93	0.53	0.2	-0.1	NA	1007	3257	11282	79344	NA	(87435, 4, 11282, 3)	0.00776012	0.217963
Sufu	4	0.24	0.23	0.2	-0.02	NA	9157	9606	11282	51012	NA	(87435, 4, 11282, 3)	0.00776012	0.217963
Tas2r137	4	0.31	0.25	0.2	-0.03	NA	6714	8760	11282	55691	NA	(87435, 4, 11282, 3)	0.00776012	0.217963
Ugt2b37	4	0.41	0.33	0.2	0.03	NA	4648	6244	11282	33753	NA	(87435, 4, 11282, 3)	0.00776012	0.217963
Aqp12	5	1.53	0.03	-0.04	-0.06	-0.09	137	33753	60764	68998	77653	(87435, 5, 137, 1)	0.00781006	0.217963
Col1a2	5	1.53	0.06	0.06	-0.02	-0.04	137	27363	27363	51012	60764	(87435, 5, 137, 1)	0.00781006	0.217963
Fmo1	5	1.53	0.22	-0.02	-0.04	-0.07	137	10154	51012	60764	72729	(87435, 5, 137, 1)	0.00781006	0.217963
Lrrc34	5	1.53	0.38	0.11	0.02	0.01	137	5182	19412	36413	39138	(87435, 5, 137, 1)	0.00781006	0.217963
Ercc1	5	0.72	0.62	0.06	0	-0.04	1930	2532	27363	41727	60764	(87435, 5, 2532, 2)	0.00790813	0.217963
Gpr111	5	0.91	0.62	0.1	-0.05	-0.16	1086	2532	20759	64918	83614	(87435, 5, 2532, 2)	0.00790813	0.217963
Zfp772	4	0.59	0.53	0.06	-0.01	NA	2731	3257	27363	44070	NA	(87435, 4, 3257, 2)	0.00791577	0.217963
Anp32b	4	1.46	0.02	-0.06	-0.12	NA	177	36413	68998	81709	NA	(87435, 4, 177, 1)	0.00807303	0.217963
Ctsb	5	1.52	0.45	-0.02	-0.03	-0.04	142	4122	51012	55691	60764	(87435, 5, 142, 1)	0.00809417	0.217963
Gpihbp1	5	1.52	0.08	-0.02	-0.02	-0.03	142	23825	51012	51012	55691	(87435, 5, 142, 1)	0.00809417	0.217963
Recql	5	1.52	0.01	-0.02	-0.06	-0.07	142	39138	51012	68998	72729	(87435, 5, 142, 1)	0.00809417	0.217963
Smg6	5	1.52	0	-0.05	-0.07	-0.09	142	41727	64918	72729	77653	(87435, 5, 142, 1)	0.00809417	0.217963
Olfr1226	2	1.24	-0.03	NA	NA	NA	356	55691	NA	NA	NA	(87435, 2, 356, 1)	0.00812666	0.217963
Olfr761	2	1.24	-0.13	NA	NA	NA	356	82448	NA	NA	NA	(87435, 2, 356, 1)	0.00812666	0.217963
Igsf6	5	0.64	0.61	0.03	-0.01	-0.25	2413	2588	33753	44070	84772	(87435, 5, 2588, 2)	0.00825114	0.217963
Itgb8	5	0.81	0.61	-0.01	-0.02	-0.56	1490	2588	44070	51012	87038	(87435, 5, 2588, 2)	0.00825114	0.217963
Rcor2	5	0.71	0.61	-0.05	-0.08	-0.11	1991	2588	64918	75636	80579	(87435, 5, 2588, 2)	0.00825114	0.217963
Usp9x	5	0.77	0.61	0.18	-0.05	-0.09	1676	2588	12548	64918	77653	(87435, 5, 2588, 2)	0.00825114	0.217963
Clec1b	2	0.86	0.27	NA	NA	NA	1283	7974	NA	NA	NA	(87435, 2, 7974, 2)	0.00831634	0.217963
4933439F18Rik	5	1.51	0.14	0.01	-0.02	-0.02	147	16026	39138	51012	51012	(87435, 5, 147, 1)	0.00837822	0.217963
Htatsf1	5	1.51	0.14	-0.02	-0.07	-0.09	147	16026	51012	72729	77653	(87435, 5, 147, 1)	0.00837822	0.217963
Krt23	5	1.51	0.14	0.05	0.02	-0.07	147	16026	29407	36413	72729	(87435, 5, 147, 1)	0.00837822	0.217963
Lass3	5	1.51	0.23	0.12	-0.12	-0.19	147	9606	18155	81709	83843	(87435, 5, 147, 1)	0.00837822	0.217963
Reln	5	1.51	0.21	0.04	-0.02	-0.04	147	10704	31510	51012	60764	(87435, 5, 147, 1)	0.00837822	0.217963
Gpr160	3	1.35	0.08	-0.02	NA	NA	245	23825	51012	NA	NA	(87435, 3, 245, 1)	0.00838281	0.217963
Anpep	4	0.87	0.52	-0.06	-0.13	NA	1246	3368	68998	82448	NA	(87435, 4, 3368, 2)	0.00844996	0.217963
Tas2r125	4	0.73	0.52	0.07	-0.02	NA	1885	3368	25510	51012	NA	(87435, 4, 3368, 2)	0.00844996	0.217963
Htr1a	4	1.44	0.02	-0.03	-0.03	NA	186	36413	55691	55691	NA	(87435, 4, 186, 1)	0.00848221	0.217963
Prmt7	4	1.44	0.17	0.09	0.01	NA	186	13325	22193	39138	NA	(87435, 4, 186, 1)	0.00848221	0.217963
1300017J02Rik	5	0.23	0.15	0.05	0.05	0.03	9606	15044	29407	29407	33753	(87435, 5, 33753, 5)	0.00857149	0.217963
4932411E22Rik	5	0.18	0.1	0.06	0.03	0.03	12548	20759	27363	33753	33753	(87435, 5, 33753, 5)	0.00857149	0.217963
Arhgap20	5	0.39	0.12	0.1	0.07	0.03	4989	18155	20759	25510	33753	(87435, 5, 33753, 5)	0.00857149	0.217963
Cdc37l1	5	0.39	0.23	0.19	0.04	0.03	4989	9606	11902	31510	33753	(87435, 5, 33753, 5)	0.00857149	0.217963
Cep290	5	0.79	0.21	0.18	0.08	0.03	1595	10704	12548	23825	33753	(87435, 5, 33753, 5)	0.00857149	0.217963
Chst11	5	0.27	0.25	0.19	0.08	0.03	7974	8760	11902	23825	33753	(87435, 5, 33753, 5)	0.00857149	0.217963
Clca1	5	0.25	0.17	0.15	0.05	0.03	8760	13325	15044	29407	33753	(87435, 5, 33753, 5)	0.00857149	0.217963
Cyp2c66	5	0.3	0.08	0.07	0.04	0.03	7001	23825	25510	31510	33753	(87435, 5, 33753, 5)	0.00857149	0.217963
F5	5	0.37	0.27	0.1	0.04	0.03	5368	7974	20759	31510	33753	(87435, 5, 33753, 5)	0.00857149	0.217963
Fndc3c1	5	0.4	0.23	0.18	0.11	0.03	4814	9606	12548	19412	33753	(87435, 5, 33753, 5)	0.00857149	0.217963
Gjb5	5	0.13	0.12	0.1	0.06	0.03	17006	18155	20759	27363	33753	(87435, 5, 33753, 5)	0.00857149	0.217963
Gpr115	5	0.26	0.15	0.1	0.07	0.03	8344	15044	20759	25510	33753	(87435, 5, 33753, 5)	0.00857149	0.217963
Hyal4	5	0.61	0.21	0.11	0.09	0.03	2588	10704	19412	22193	33753	(87435, 5, 33753, 5)	0.00857149	0.217963
Iqcb1	5	0.13	0.08	0.05	0.04	0.03	17006	23825	29407	31510	33753	(87435, 5, 33753, 5)	0.00857149	0.217963
Kcnk12	5	0.22	0.1	0.07	0.04	0.03	10154	20759	25510	31510	33753	(87435, 5, 33753, 5)	0.00857149	0.217963
Klf7	5	0.68	0.35	0.19	0.11	0.03	2167	5787	11902	19412	33753	(87435, 5, 33753, 5)	0.00857149	0.217963
Lphn3	5	0.71	0.08	0.07	0.03	0.03	1991	23825	25510	33753	33753	(87435, 5, 33753, 5)	0.00857149	0.217963
Lrrc8a	5	0.15	0.13	0.12	0.09	0.03	15044	17006	18155	22193	33753	(87435, 5, 33753, 5)	0.00857149	0.217963
Mdm2	5	1.43	0.23	0.19	0.08	0.03	190	9606	11902	23825	33753	(87435, 5, 33753, 5)	0.00857149	0.217963
Nap1l4	5	0.11	0.11	0.1	0.05	0.03	19412	19412	20759	29407	33753	(87435, 5, 33753, 5)	0.00857149	0.217963
Nrp1	5	1.11	0.32	0.07	0.06	0.03	552	6467	25510	27363	33753	(87435, 5, 33753, 5)	0.00857149	0.217963
Nxph2	5	0.14	0.07	0.07	0.03	0.03	16026	25510	25510	33753	33753	(87435, 5, 33753, 5)	0.00857149	0.217963
Olfr305	5	0.19	0.15	0.09	0.08	0.03	11902	15044	22193	23825	33753	(87435, 5, 33753, 5)	0.00857149	0.217963
Pcdhb9	5	0.56	0.38	0.14	0.04	0.03	2985	5182	16026	31510	33753	(87435, 5, 33753, 5)	0.00857149	0.217963
Pou6f1	5	0.18	0.13	0.08	0.04	0.03	12548	17006	23825	31510	33753	(87435, 5, 33753, 5)	0.00857149	0.217963
Pramel6	5	0.55	0.27	0.14	0.06	0.03	3080	7974	16026	27363	33753	(87435, 5, 33753, 5)	0.00857149	0.217963
Prdm15	5	0.13	0.11	0.08	0.05	0.03	17006	19412	23825	29407	33753	(87435, 5, 33753, 5)	0.00857149	0.217963
Prps1	5	0.82	0.23	0.15	0.06	0.03	1448	9606	15044	27363	33753	(87435, 5, 33753, 5)	0.00857149	0.217963
Rab3b	5	0.4	0.15	0.14	0.04	0.03	4814	15044	16026	31510	33753	(87435, 5, 33753, 5)	0.00857149	0.217963
Serpina3b	5	0.81	0.13	0.1	0.08	0.03	1490	17006	20759	23825	33753	(87435, 5, 33753, 5)	0.00857149	0.217963
Slc25a31	5	0.69	0.27	0.21	0.09	0.03	2108	7974	10704	22193	33753	(87435, 5, 33753, 5)	0.00857149	0.217963
Slc5a4a	5	0.46	0.21	0.11	0.08	0.03	4000	10704	19412	23825	33753	(87435, 5, 33753, 5)	0.00857149	0.217963
Syt6	5	0.57	0.44	0.07	0.05	0.03	2908	4237	25510	29407	33753	(87435, 5, 33753, 5)	0.00857149	0.217963
Tmprss11f	5	0.52	0.26	0.18	0.06	0.03	3368	8344	12548	27363	33753	(87435, 5, 33753, 5)	0.00857149	0.217963
Tnnt3	5	1.34	0.13	0.09	0.04	0.03	256	17006	22193	31510	33753	(87435, 5, 33753, 5)	0.00857149	0.217963
Tob2	5	0.98	0.18	0.11	0.06	0.03	867	12548	19412	27363	33753	(87435, 5, 33753, 5)	0.00857149	0.217963
Zbtb22	5	0.31	0.15	0.12	0.05	0.03	6714	15044	18155	29407	33753	(87435, 5, 33753, 5)	0.00857149	0.217963
Zfp786	5	0.15	0.14	0.06	0.05	0.03	15044	16026	27363	29407	33753	(87435, 5, 33753, 5)	0.00857149	0.217963
AF529169	5	0.4	0.39	0.25	0	-0.12	4814	4989	8760	41727	81709	(87435, 5, 8760, 3)	0.0086037	0.217963
Cntn1	5	0.94	0.37	0.25	0.03	-0.02	971	5368	8760	33753	51012	(87435, 5, 8760, 3)	0.0086037	0.217963
D430041D05Rik	5	1.15	0.43	0.25	0.05	-0.1	478	4362	8760	29407	79344	(87435, 5, 8760, 3)	0.0086037	0.217963
Dip2b	5	0.57	0.31	0.25	-0.05	-0.55	2908	6714	8760	64918	87009	(87435, 5, 8760, 3)	0.0086037	0.217963
E2f6	5	0.33	0.31	0.25	0.01	-0.09	6244	6714	8760	39138	77653	(87435, 5, 8760, 3)	0.0086037	0.217963
Fbxo43	5	0.95	0.6	0.25	-0.07	-0.09	949	2650	8760	72729	77653	(87435, 5, 8760, 3)	0.0086037	0.217963
Lars	5	1.2	0.26	0.25	0.02	-0.11	401	8344	8760	36413	80579	(87435, 5, 8760, 3)	0.0086037	0.217963
Olfr690	5	0.36	0.26	0.25	0.05	-0.03	5561	8344	8760	29407	55691	(87435, 5, 8760, 3)	0.0086037	0.217963
Olfr702	5	0.51	0.26	0.25	0.07	-0.02	3461	8344	8760	25510	51012	(87435, 5, 8760, 3)	0.0086037	0.217963
Pcmtd1	5	0.31	0.28	0.25	-0.02	-0.06	6714	7596	8760	51012	68998	(87435, 5, 8760, 3)	0.0086037	0.217963
Pgap1	5	0.47	0.25	0.25	0.04	-0.03	3875	8760	8760	31510	55691	(87435, 5, 8760, 3)	0.0086037	0.217963
Tc2n	5	1.3	0.3	0.25	0.06	0	293	7001	8760	27363	41727	(87435, 5, 8760, 3)	0.0086037	0.217963
Tfcp2	5	0.84	0.54	0.25	0.07	-0.01	1361	3164	8760	25510	44070	(87435, 5, 8760, 3)	0.0086037	0.217963
Tfec	5	0.95	0.28	0.25	0.01	-0.12	949	7596	8760	39138	81709	(87435, 5, 8760, 3)	0.0086037	0.217963
Gm14496	5	0.65	0.6	0.08	0.01	-0.04	2336	2650	23825	39138	60764	(87435, 5, 2650, 2)	0.00863885	0.217963
LOC100038947	5	0.65	0.6	0.01	-0.02	-0.08	2336	2650	39138	51012	75636	(87435, 5, 2650, 2)	0.00863885	0.217963
Ptx4	5	0.63	0.6	0.03	-0.02	-0.12	2483	2650	33753	51012	81709	(87435, 5, 2650, 2)	0.00863885	0.217963
Usp34	5	0.72	0.6	0.06	-0.01	-0.04	1930	2650	27363	44070	60764	(87435, 5, 2650, 2)	0.00863885	0.217963
Fam122b	4	1.43	0.08	0	-0.02	NA	190	23825	41727	51012	NA	(87435, 4, 190, 1)	0.00866403	0.218024
Olfr1008	4	1.43	0.21	0.1	-0.02	NA	190	10704	20759	51012	NA	(87435, 4, 190, 1)	0.00866403	0.218024
Lcn9	3	1.34	0.05	-0.07	NA	NA	256	29407	72729	NA	NA	(87435, 3, 256, 1)	0.00875808	0.219813
Olfr259	3	1.34	-0.03	-0.06	NA	NA	256	55691	68998	NA	NA	(87435, 3, 256, 1)	0.00875808	0.219813
1110008J03Rik	5	1.5	0.01	-0.02	-0.04	-0.34	155	39138	51012	60764	85876	(87435, 5, 155, 1)	0.00883256	0.221103
Entpd3	5	1.5	0.21	-0.01	-0.04	-0.1	155	10704	44070	60764	79344	(87435, 5, 155, 1)	0.00883256	0.221103
A930009A15Rik	3	0.38	0.16	0.12	NA	NA	5182	14165	18155	NA	NA	(87435, 3, 18155, 3)	0.00895109	0.222555
Fam24a	3	0.17	0.15	0.12	NA	NA	13325	15044	18155	NA	NA	(87435, 3, 18155, 3)	0.00895109	0.222555
Olfr1228	3	0.43	0.34	0.12	NA	NA	4362	6007	18155	NA	NA	(87435, 3, 18155, 3)	0.00895109	0.222555
Ube2v2	3	0.26	0.13	0.12	NA	NA	8344	17006	18155	NA	NA	(87435, 3, 18155, 3)	0.00895109	0.222555
AB099516	4	0.31	0.22	0.19	-0.04	NA	6714	10154	11902	60764	NA	(87435, 4, 11902, 3)	0.00905756	0.222555
Acp1	4	0.26	0.2	0.19	0.02	NA	8344	11282	11902	36413	NA	(87435, 4, 11902, 3)	0.00905756	0.222555
Bpifa2	4	0.54	0.24	0.19	-0.05	NA	3164	9157	11902	64918	NA	(87435, 4, 11902, 3)	0.00905756	0.222555
Dnajb9	4	0.51	0.33	0.19	-0.03	NA	3461	6244	11902	55691	NA	(87435, 4, 11902, 3)	0.00905756	0.222555
Olfr725	4	0.41	0.33	0.19	-0.02	NA	4648	6244	11902	51012	NA	(87435, 4, 11902, 3)	0.00905756	0.222555
Vmn1r198	4	0.42	0.41	0.19	-0.12	NA	4502	4648	11902	81709	NA	(87435, 4, 11902, 3)	0.00905756	0.222555
Vmn2r63	4	1.42	0.07	-0.04	-0.09	NA	199	25510	60764	77653	NA	(87435, 4, 199, 1)	0.00907303	0.222555
Cst11	2	0.35	0.26	NA	NA	NA	5787	8344	NA	NA	NA	(87435, 2, 8344, 2)	0.00910607	0.222555
Glo1	2	0.37	0.26	NA	NA	NA	5368	8344	NA	NA	NA	(87435, 2, 8344, 2)	0.00910607	0.222555
Lxn	5	1.49	0.14	0.01	-0.02	-0.05	160	16026	39138	51012	64918	(87435, 5, 160, 1)	0.00911644	0.222555
Mdm1	5	1.49	0.06	0.01	-0.03	-0.07	160	27363	39138	55691	72729	(87435, 5, 160, 1)	0.00911644	0.222555
Ntf5	5	1.49	0.03	0.02	-0.02	-0.27	160	33753	36413	51012	85090	(87435, 5, 160, 1)	0.00911644	0.222555
Slc4a11	5	1.49	0.04	0.04	0.02	-0.03	160	31510	31510	36413	55691	(87435, 5, 160, 1)	0.00911644	0.222555
Cep55	5	0.63	0.59	0.08	-0.02	-0.18	2483	2731	23825	51012	83782	(87435, 5, 2731, 2)	0.00915789	0.222555
Lyg2	5	0.72	0.59	0.2	0.06	-0.05	1930	2731	11282	27363	64918	(87435, 5, 2731, 2)	0.00915789	0.222555
Ncoa6	5	1.14	0.59	0.04	-0.01	-0.04	495	2731	31510	44070	60764	(87435, 5, 2731, 2)	0.00915789	0.222555
Olfr768	5	0.67	0.59	0.04	-0.07	-0.08	2220	2731	31510	72729	75636	(87435, 5, 2731, 2)	0.00915789	0.222555
Olfr808	5	0.92	0.59	0.01	-0.06	-0.07	1056	2731	39138	68998	72729	(87435, 5, 2731, 2)	0.00915789	0.222555
Sit1	5	0.79	0.59	-0.03	-0.05	-0.09	1595	2731	55691	64918	77653	(87435, 5, 2731, 2)	0.00915789	0.222555
A930038C07Rik	5	1.48	0.09	0.04	0	-0.09	163	22193	31510	41727	77653	(87435, 5, 163, 1)	0.00928673	0.2254
Dnajc24	4	0.64	0.5	0.07	0.04	NA	2413	3563	25510	31510	NA	(87435, 4, 3563, 2)	0.00942817	0.225902
Olfr937	4	0.52	0.5	0.08	0.04	NA	3368	3563	23825	31510	NA	(87435, 4, 3563, 2)	0.00942817	0.225902
Csnk1g1	4	1.4	0.13	0.06	-0.08	NA	208	17006	27363	75636	NA	(87435, 4, 208, 1)	0.0094819	0.225902
Dixdc1	4	1.4	0.34	-0.06	-0.08	NA	208	6007	68998	75636	NA	(87435, 4, 208, 1)	0.0094819	0.225902
Fgf11	4	0.69	0.16	0.07	0.06	NA	2108	14165	25510	27363	NA	(87435, 4, 27363, 4)	0.00959065	0.225902
Gm4788	4	0.55	0.09	0.06	0.06	NA	3080	22193	27363	27363	NA	(87435, 4, 27363, 4)	0.00959065	0.225902
Gm694	4	0.22	0.12	0.09	0.06	NA	10154	18155	22193	27363	NA	(87435, 4, 27363, 4)	0.00959065	0.225902
Ifng	4	0.56	0.13	0.1	0.06	NA	2985	17006	20759	27363	NA	(87435, 4, 27363, 4)	0.00959065	0.225902
Krtap19-1	4	0.23	0.14	0.07	0.06	NA	9606	16026	25510	27363	NA	(87435, 4, 27363, 4)	0.00959065	0.225902
Mphosph6	4	0.8	0.14	0.08	0.06	NA	1539	16026	23825	27363	NA	(87435, 4, 27363, 4)	0.00959065	0.225902
Ociad2	4	1.07	0.22	0.11	0.06	NA	639	10154	19412	27363	NA	(87435, 4, 27363, 4)	0.00959065	0.225902
Olfr348	4	0.92	0.34	0.17	0.06	NA	1056	6007	13325	27363	NA	(87435, 4, 27363, 4)	0.00959065	0.225902
Senp8	4	1.33	0.23	0.17	0.06	NA	265	9606	13325	27363	NA	(87435, 4, 27363, 4)	0.00959065	0.225902
Tas2r144	4	0.14	0.11	0.1	0.06	NA	16026	19412	20759	27363	NA	(87435, 4, 27363, 4)	0.00959065	0.225902
Zfp617	4	0.14	0.11	0.1	0.06	NA	16026	19412	20759	27363	NA	(87435, 4, 27363, 4)	0.00959065	0.225902
Cd200	5	1.47	0.27	0.11	-0.04	-0.04	170	7974	19412	60764	60764	(87435, 5, 170, 1)	0.009684	0.225902
Tmem147	5	1.47	0.41	0.03	0.01	-0.04	170	4648	33753	39138	60764	(87435, 5, 170, 1)	0.009684	0.225902
1700029F09Rik	5	0.58	0.32	0.24	0.09	0.02	2826	6467	9157	22193	36413	(87435, 5, 9157, 3)	0.00975561	0.225902
4632428N05Rik	5	0.63	0.42	0.24	-0.04	-0.11	2483	4502	9157	60764	80579	(87435, 5, 9157, 3)	0.00975561	0.225902
Agtr2	5	0.48	0.29	0.24	0.07	-0.02	3765	7277	9157	25510	51012	(87435, 5, 9157, 3)	0.00975561	0.225902
Art2b	5	0.82	0.36	0.24	0.06	-0.06	1448	5561	9157	27363	68998	(87435, 5, 9157, 3)	0.00975561	0.225902
Bcl10	5	0.77	0.56	0.24	0.03	0.02	1676	2985	9157	33753	36413	(87435, 5, 9157, 3)	0.00975561	0.225902
Cdkl3	5	0.61	0.43	0.24	0	-0.03	2588	4362	9157	41727	55691	(87435, 5, 9157, 3)	0.00975561	0.225902
Tmem90b	5	1.03	0.42	0.24	-0.03	-0.13	736	4502	9157	55691	82448	(87435, 5, 9157, 3)	0.00975561	0.225902
Tnfrsf26	5	0.76	0.28	0.24	0.03	-0.03	1728	7596	9157	33753	55691	(87435, 5, 9157, 3)	0.00975561	0.225902
Atp6v0a4	5	0.74	0.58	0.04	0	-0.07	1830	2826	31510	41727	72729	(87435, 5, 2826, 2)	0.00978459	0.225902
Eif4h	5	1	0.58	0.15	-0.08	-0.11	808	2826	15044	75636	80579	(87435, 5, 2826, 2)	0.00978459	0.225902
Epas1	5	0.77	0.58	0.23	-0.05	-0.05	1676	2826	9606	64918	64918	(87435, 5, 2826, 2)	0.00978459	0.225902
Fam98a	5	0.8	0.58	0.09	0.06	0.01	1539	2826	22193	27363	39138	(87435, 5, 2826, 2)	0.00978459	0.225902
Gpr162	5	1.13	0.58	0.06	0.02	0.01	522	2826	27363	36413	39138	(87435, 5, 2826, 2)	0.00978459	0.225902
Ncapg	5	0.63	0.58	0.02	0	-0.09	2483	2826	36413	41727	77653	(87435, 5, 2826, 2)	0.00978459	0.225902
Pcdha11	5	0.87	0.58	0.04	0.02	-0.08	1246	2826	31510	36413	75636	(87435, 5, 2826, 2)	0.00978459	0.225902
Serpina1f	5	0.95	0.58	0.14	-0.04	-0.06	949	2826	16026	60764	68998	(87435, 5, 2826, 2)	0.00978459	0.225902
9230110F15Rik	1	0.98	NA	NA	NA	NA	867	NA	NA	NA	NA	(87435, 1, 867, 1)	0.00991594	0.225902
Ear2	1	0.98	NA	NA	NA	NA	867	NA	NA	NA	NA	(87435, 1, 867, 1)	0.00991594	0.225902
A630033H20Rik	5	0.35	0.32	0.14	0.11	-0.02	5787	6467	16026	19412	51012	(87435, 5, 19412, 4)	0.00998842	0.225902
Ccr2	5	1.33	0.52	0.15	0.11	-0.13	265	3368	15044	19412	82448	(87435, 5, 19412, 4)	0.00998842	0.225902
Cdc42ep3	5	0.35	0.28	0.19	0.11	-0.03	5787	7596	11902	19412	55691	(87435, 5, 19412, 4)	0.00998842	0.225902
F10	5	0.21	0.21	0.14	0.11	-0.04	10704	10704	16026	19412	60764	(87435, 5, 19412, 4)	0.00998842	0.225902
Fcho2	5	0.13	0.13	0.12	0.11	-0.04	17006	17006	18155	19412	60764	(87435, 5, 19412, 4)	0.00998842	0.225902
Fxr1	5	0.25	0.25	0.15	0.11	-0.06	8760	8760	15044	19412	68998	(87435, 5, 19412, 4)	0.00998842	0.225902
Glra3	5	0.16	0.15	0.14	0.11	-0.03	14165	15044	16026	19412	55691	(87435, 5, 19412, 4)	0.00998842	0.225902
Gpr174	5	1.26	0.26	0.16	0.11	0.02	338	8344	14165	19412	36413	(87435, 5, 19412, 4)	0.00998842	0.225902
Gpr45	5	0.34	0.17	0.13	0.11	0.02	6007	13325	17006	19412	36413	(87435, 5, 19412, 4)	0.00998842	0.225902
Hsf5	5	0.35	0.22	0.21	0.11	-0.02	5787	10154	10704	19412	51012	(87435, 5, 19412, 4)	0.00998842	0.225902
Mettl7b	5	0.21	0.15	0.11	0.11	-0.07	10704	15044	19412	19412	72729	(87435, 5, 19412, 4)	0.00998842	0.225902
Rprd1a	5	0.3	0.17	0.13	0.11	-0.05	7001	13325	17006	19412	64918	(87435, 5, 19412, 4)	0.00998842	0.225902
Scn1a	5	0.51	0.23	0.19	0.11	-0.02	3461	9606	11902	19412	51012	(87435, 5, 19412, 4)	0.00998842	0.225902
Ssbp4	5	0.28	0.24	0.14	0.11	-0.08	7596	9157	16026	19412	75636	(87435, 5, 19412, 4)	0.00998842	0.225902
Tmem184b	5	0.34	0.24	0.17	0.11	-0.03	6007	9157	13325	19412	55691	(87435, 5, 19412, 4)	0.00998842	0.225902
Tmem67	5	0.67	0.52	0.14	0.11	-0.04	2220	3368	16026	19412	60764	(87435, 5, 19412, 4)	0.00998842	0.225902
Trhr	5	0.51	0.25	0.16	0.11	-0.02	3461	8760	14165	19412	51012	(87435, 5, 19412, 4)	0.00998842	0.225902
Ttc39b	5	0.32	0.18	0.17	0.11	-0.01	6467	12548	13325	19412	44070	(87435, 5, 19412, 4)	0.00998842	0.225902
Zfp386	5	1.01	0.14	0.14	0.11	-0.09	787	16026	16026	19412	77653	(87435, 5, 19412, 4)	0.00998842	0.225902
Zfp551	5	0.54	0.22	0.2	0.11	-0.02	3164	10154	11282	19412	51012	(87435, 5, 19412, 4)	0.00998842	0.225902
Zmynd11	5	0.31	0.25	0.11	0.11	-0.11	6714	8760	19412	19412	80579	(87435, 5, 19412, 4)	0.00998842	0.225902
Glod5	4	1.01	0.49	0.14	-0.13	NA	787	3671	16026	82448	NA	(87435, 4, 3671, 2)	0.0099916	0.225902
Gm19345	4	0.73	0.49	-0.02	-0.04	NA	1885	3671	51012	60764	NA	(87435, 4, 3671, 2)	0.0099916	0.225902
Ssxb5	2	0.32	0.25	NA	NA	NA	6467	8760	NA	NA	NA	(87435, 2, 8760, 2)	0.0100367	0.226589
Aldh1b1	5	1.46	0.29	0	-0.04	-0.04	177	7277	41727	60764	60764	(87435, 5, 177, 1)	0.0100811	0.226589
Cenpc1	5	1.46	0.16	0.15	0.06	-0.35	177	14165	15044	27363	85963	(87435, 5, 177, 1)	0.0100811	0.226589
Cpb2	5	1.46	0.02	-0.01	-0.09	-0.12	177	36413	44070	77653	81709	(87435, 5, 177, 1)	0.0100811	0.226589
Sacs	5	1.46	0.02	-0.02	-0.03	-0.29	177	36413	51012	55691	85324	(87435, 5, 177, 1)	0.0100811	0.226589
Morf4l1	3	0.46	0.38	-0.17	NA	NA	4000	5182	83713	NA	NA	(87435, 3, 5182, 2)	0.0101196	0.227188
Vmn1r217	2	1.17	-0.02	NA	NA	NA	450	51012	NA	NA	NA	(87435, 2, 450, 1)	0.0102669	0.229202
4930415O20Rik	3	1.29	0.22	0	NA	NA	302	10154	41727	NA	NA	(87435, 3, 302, 1)	0.0103264	0.229202
Pitpnm3	5	0.68	0.57	0.01	-0.06	-0.57	2167	2908	39138	68998	87068	(87435, 5, 2908, 2)	0.010341	0.229202
Cd164l2	4	0.8	0.48	-0.08	-0.19	NA	1539	3765	75636	83843	NA	(87435, 4, 3765, 2)	0.0104945	0.229202
Olfr344	4	0.79	0.48	-0.04	-0.05	NA	1595	3765	60764	64918	NA	(87435, 4, 3765, 2)	0.0104945	0.229202
Vmn1r80	4	0.99	0.48	0.04	0.03	NA	838	3765	31510	33753	NA	(87435, 4, 3765, 2)	0.0104945	0.229202
Zfp64	4	0.56	0.48	0.02	-0.05	NA	2985	3765	36413	64918	NA	(87435, 4, 3765, 2)	0.0104945	0.229202
A530098C11Rik	4	0.65	0.21	0.18	0.03	NA	2336	10704	12548	33753	NA	(87435, 4, 12548, 3)	0.0105485	0.229202
Ccdc28a	4	0.72	0.22	0.18	-0.11	NA	1930	10154	12548	80579	NA	(87435, 4, 12548, 3)	0.0105485	0.229202
Hormad1	4	0.37	0.36	0.18	0.03	NA	5368	5561	12548	33753	NA	(87435, 4, 12548, 3)	0.0105485	0.229202
Olfr1275	4	0.31	0.3	0.18	0.02	NA	6714	7001	12548	36413	NA	(87435, 4, 12548, 3)	0.0105485	0.229202
Olfr653	4	0.52	0.36	0.18	0	NA	3368	5561	12548	41727	NA	(87435, 4, 12548, 3)	0.0105485	0.229202
Olfr665	4	0.51	0.26	0.18	-0.05	NA	3461	8344	12548	64918	NA	(87435, 4, 12548, 3)	0.0105485	0.229202
Vmn2r87	4	0.63	0.43	0.18	-0.06	NA	2483	4362	12548	68998	NA	(87435, 4, 12548, 3)	0.0105485	0.229202
Zfp455	4	0.54	0.22	0.18	0	NA	3164	10154	12548	41727	NA	(87435, 4, 12548, 3)	0.0105485	0.229202
Baiap3	5	1.44	0.07	-0.03	-0.1	-0.25	186	25510	55691	79344	84772	(87435, 5, 186, 1)	0.0105916	0.229202
Hook2	5	1.44	0.11	0.01	-0.05	-0.05	186	19412	39138	64918	64918	(87435, 5, 186, 1)	0.0105916	0.229202
Tnfrsf8	5	1.44	0.09	-0.03	-0.09	-0.09	186	22193	55691	77653	77653	(87435, 5, 186, 1)	0.0105916	0.229202
Nxf3	5	1.43	0.21	0.19	-0.07	-0.14	190	10704	11902	72729	83004	(87435, 5, 190, 1)	0.0108183	0.229202
Alg13	5	0.84	0.56	0.09	0.09	0	1361	2985	22193	22193	41727	(87435, 5, 2985, 2)	0.0108765	0.229202
Bcl11a	5	0.75	0.56	0.13	0.09	-0.03	1778	2985	17006	22193	55691	(87435, 5, 2985, 2)	0.0108765	0.229202
Tmprss13	5	0.79	0.56	0.05	-0.07	-0.1	1595	2985	29407	72729	79344	(87435, 5, 2985, 2)	0.0108765	0.229202
Olfr316	3	0.82	0.18	0.11	NA	NA	1448	12548	19412	NA	NA	(87435, 3, 19412, 3)	0.0109422	0.229202
Prl3a1	3	0.24	0.23	0.11	NA	NA	9157	9606	19412	NA	NA	(87435, 3, 19412, 3)	0.0109422	0.229202
Olfr1036	4	1.26	0.47	0.03	-0.03	NA	338	3875	33753	55691	NA	(87435, 4, 3875, 2)	0.0110976	0.229202
Orc4	4	0.74	0.47	0.17	-0.03	NA	1830	3875	13325	55691	NA	(87435, 4, 3875, 2)	0.0110976	0.229202
Sult2a4	4	0.47	0.47	-0.01	-0.01	NA	3875	3875	44070	44070	NA	(87435, 4, 3875, 2)	0.0110976	0.229202
1700008O03Rik	4	1.35	0.17	-0.01	-0.08	NA	245	13325	44070	75636	NA	(87435, 4, 245, 1)	0.0111615	0.229202
Bag5	4	1.35	0.22	-0.05	-0.08	NA	245	10154	64918	75636	NA	(87435, 4, 245, 1)	0.0111615	0.229202
Vmn2r94	4	1.35	0.03	-0.03	-0.07	NA	245	33753	55691	72729	NA	(87435, 4, 245, 1)	0.0111615	0.229202
Ache	5	0.85	0.26	0.23	0.05	-0.03	1323	8344	9606	29407	55691	(87435, 5, 9606, 3)	0.011169	0.229202
Ccdc82	5	0.45	0.27	0.23	-0.01	-0.03	4122	7974	9606	44070	55691	(87435, 5, 9606, 3)	0.011169	0.229202
Col28a1	5	0.73	0.29	0.23	0.02	-0.02	1885	7277	9606	36413	51012	(87435, 5, 9606, 3)	0.011169	0.229202
Eci2	5	0.69	0.55	0.23	0.06	-0.07	2108	3080	9606	27363	72729	(87435, 5, 9606, 3)	0.011169	0.229202
Fam89b	5	0.92	0.25	0.23	-0.01	-0.03	1056	8760	9606	44070	55691	(87435, 5, 9606, 3)	0.011169	0.229202
Fancl	5	0.27	0.26	0.23	0.1	-0.09	7974	8344	9606	20759	77653	(87435, 5, 9606, 3)	0.011169	0.229202
H2-Q2	5	0.5	0.28	0.23	-0.05	-0.05	3563	7596	9606	64918	64918	(87435, 5, 9606, 3)	0.011169	0.229202
Hephl1	5	0.55	0.36	0.23	0.05	-0.01	3080	5561	9606	29407	44070	(87435, 5, 9606, 3)	0.011169	0.229202
Hsp90b1	5	0.25	0.24	0.23	-0.07	-0.09	8760	9157	9606	72729	77653	(87435, 5, 9606, 3)	0.011169	0.229202
Lin54	5	0.61	0.55	0.23	0.1	-0.06	2588	3080	9606	20759	68998	(87435, 5, 9606, 3)	0.011169	0.229202
Olfr1090	5	0.27	0.25	0.23	0.06	0	7974	8760	9606	27363	41727	(87435, 5, 9606, 3)	0.011169	0.229202
Perp	5	0.55	0.37	0.23	-0.04	-0.06	3080	5368	9606	60764	68998	(87435, 5, 9606, 3)	0.011169	0.229202
Ppyr1	5	0.4	0.35	0.23	-0.03	-0.07	4814	5787	9606	55691	72729	(87435, 5, 9606, 3)	0.011169	0.229202
Rell1	5	0.3	0.3	0.23	-0.04	-0.14	7001	7001	9606	60764	83004	(87435, 5, 9606, 3)	0.011169	0.229202
Slc9a8	5	0.7	0.55	0.23	0.07	-0.01	2047	3080	9606	25510	44070	(87435, 5, 9606, 3)	0.011169	0.229202
Tmem201	5	0.44	0.29	0.23	-0.05	-0.05	4237	7277	9606	64918	64918	(87435, 5, 9606, 3)	0.011169	0.229202
Zfp184	5	0.92	0.54	0.23	0.08	-0.09	1056	3164	9606	23825	77653	(87435, 5, 9606, 3)	0.011169	0.229202
Antxrl	5	1.42	0.32	-0.04	-0.04	-0.11	199	6467	60764	60764	80579	(87435, 5, 199, 1)	0.0113285	0.229202
Ccdc109b	5	1.42	0.08	0.07	-0.02	-0.04	199	23825	25510	51012	60764	(87435, 5, 199, 1)	0.0113285	0.229202
Cd48	5	1.42	0.39	0.08	0.04	-0.02	199	4989	23825	31510	51012	(87435, 5, 199, 1)	0.0113285	0.229202
Gpr176	5	1.42	0.06	0.02	-0.02	-0.04	199	27363	36413	51012	60764	(87435, 5, 199, 1)	0.0113285	0.229202
Olfr1448	5	1.42	0.14	0.08	-0.03	-0.08	199	16026	23825	55691	75636	(87435, 5, 199, 1)	0.0113285	0.229202
Oxnad1	5	1.42	0.1	0.09	0.06	0.01	199	20759	22193	27363	39138	(87435, 5, 199, 1)	0.0113285	0.229202
Akt2	5	0.63	0.55	0.09	0.02	-0.03	2483	3080	22193	36413	55691	(87435, 5, 3080, 2)	0.0115544	0.229202
Ankfy1	5	0.75	0.55	0.09	0.04	-0.06	1778	3080	22193	31510	68998	(87435, 5, 3080, 2)	0.0115544	0.229202
Gyg	5	1.2	0.55	-0.01	-0.01	-0.02	401	3080	44070	44070	51012	(87435, 5, 3080, 2)	0.0115544	0.229202
Irf6	5	0.91	0.55	0.06	-0.05	-0.13	1086	3080	27363	64918	82448	(87435, 5, 3080, 2)	0.0115544	0.229202
Rhpn2	5	1.07	0.55	-0.01	-0.02	-0.04	639	3080	44070	51012	60764	(87435, 5, 3080, 2)	0.0115544	0.229202
Tecrl	5	1.41	0.55	0.13	-0.07	-0.16	203	3080	17006	72729	83614	(87435, 5, 3080, 2)	0.0115544	0.229202
Esam	5	1.41	0.08	0.08	-0.06	-0.08	203	23825	23825	68998	75636	(87435, 5, 203, 1)	0.0115551	0.229202
Gpr75	5	1.41	0.04	0	-0.01	-0.11	203	31510	41727	44070	80579	(87435, 5, 203, 1)	0.0115551	0.229202
Adam1b	4	1.34	0.12	-0.04	-0.04	NA	256	18155	60764	60764	NA	(87435, 4, 256, 1)	0.0116604	0.229202
Olfr514	4	1.34	0.09	0.03	-0.12	NA	256	22193	33753	81709	NA	(87435, 4, 256, 1)	0.0116604	0.229202
Cdc42	4	0.79	0.46	0.16	0.04	NA	1595	4000	14165	31510	NA	(87435, 4, 4000, 2)	0.0118021	0.229202
Trappc10	4	0.72	0.46	-0.01	-0.09	NA	1930	4000	44070	77653	NA	(87435, 4, 4000, 2)	0.0118021	0.229202
Pum2	5	1.4	0.35	0.05	-0.01	-0.1	208	5787	29407	44070	79344	(87435, 5, 208, 1)	0.0118384	0.229202
Ms4a4d	4	1.33	0.09	0.03	-0.05	NA	265	22193	33753	64918	NA	(87435, 4, 265, 1)	0.0120685	0.229202
Olfr1252	2	0.24	0.23	NA	NA	NA	9157	9606	NA	NA	NA	(87435, 2, 9606, 2)	0.0120691	0.229202
Olfr1359	2	0.33	0.23	NA	NA	NA	6244	9606	NA	NA	NA	(87435, 2, 9606, 2)	0.0120691	0.229202
Cyp3a11	3	1.24	0.05	-0.05	NA	NA	356	29407	64918	NA	NA	(87435, 3, 356, 1)	0.0121653	0.229202
Lhx8	5	0.95	0.54	-0.05	-0.1	-0.25	949	3164	64918	79344	84772	(87435, 5, 3164, 2)	0.0121695	0.229202
Prl7b1	5	1.28	0.54	0.03	-0.02	-0.05	316	3164	33753	51012	64918	(87435, 5, 3164, 2)	0.0121695	0.229202
Dctn5	2	1.12	-0.02	NA	NA	NA	540	51012	NA	NA	NA	(87435, 2, 540, 1)	0.012314	0.229202
Abcg5	5	1.39	0.33	0.02	-0.03	-0.06	217	6244	36413	55691	68998	(87435, 5, 217, 1)	0.0123481	0.229202
Bbs12	5	1.39	0.24	0.16	0.04	0.01	217	9157	14165	31510	39138	(87435, 5, 217, 1)	0.0123481	0.229202
Cbs	5	1.39	0.11	0.05	0.02	-0.03	217	19412	29407	36413	55691	(87435, 5, 217, 1)	0.0123481	0.229202
Cerkl	5	1.39	0.19	0.17	0.05	-0.06	217	11902	13325	29407	68998	(87435, 5, 217, 1)	0.0123481	0.229202
Men1	5	1.39	0.17	0.07	0.02	-0.08	217	13325	25510	36413	75636	(87435, 5, 217, 1)	0.0123481	0.229202
Slc4a7	5	1.39	0.08	0.05	0.04	-0.1	217	23825	29407	31510	79344	(87435, 5, 217, 1)	0.0123481	0.229202
Olfr1130	4	0.51	0.45	0.08	0.02	NA	3461	4122	23825	36413	NA	(87435, 4, 4122, 2)	0.0125092	0.229202
Olfr395	4	0.66	0.45	0.01	-0.11	NA	2274	4122	39138	80579	NA	(87435, 4, 4122, 2)	0.0125092	0.229202
Vmn1r24	4	0.65	0.45	0.09	0.02	NA	2336	4122	22193	36413	NA	(87435, 4, 4122, 2)	0.0125092	0.229202
0610009O20Rik	5	0.46	0.23	0.05	0.04	0.02	4000	9606	29407	31510	36413	(87435, 5, 36413, 5)	0.0125252	0.229202
2310039H08Rik	5	0.58	0.18	0.09	0.04	0.02	2826	12548	22193	31510	36413	(87435, 5, 36413, 5)	0.0125252	0.229202
2900092C05Rik	5	0.22	0.19	0.11	0.05	0.02	10154	11902	19412	29407	36413	(87435, 5, 36413, 5)	0.0125252	0.229202
3110043O21Rik	5	0.47	0.23	0.12	0.03	0.02	3875	9606	18155	33753	36413	(87435, 5, 36413, 5)	0.0125252	0.229202
4833423E24Rik	5	0.25	0.16	0.16	0.03	0.02	8760	14165	14165	33753	36413	(87435, 5, 36413, 5)	0.0125252	0.229202
Acad10	5	0.17	0.15	0.11	0.03	0.02	13325	15044	19412	33753	36413	(87435, 5, 36413, 5)	0.0125252	0.229202
AI314180	5	0.17	0.11	0.03	0.03	0.02	13325	19412	33753	33753	36413	(87435, 5, 36413, 5)	0.0125252	0.229202
Asah1	5	0.25	0.18	0.06	0.03	0.02	8760	12548	27363	33753	36413	(87435, 5, 36413, 5)	0.0125252	0.229202
BC057022	5	0.79	0.22	0.05	0.03	0.02	1595	10154	29407	33753	36413	(87435, 5, 36413, 5)	0.0125252	0.229202
Bmpr1b	5	0.57	0.09	0.04	0.04	0.02	2908	22193	31510	31510	36413	(87435, 5, 36413, 5)	0.0125252	0.229202
Brms1	5	0.24	0.15	0.13	0.03	0.02	9157	15044	17006	33753	36413	(87435, 5, 36413, 5)	0.0125252	0.229202
Cpa6	5	0.6	0.31	0.18	0.04	0.02	2650	6714	12548	31510	36413	(87435, 5, 36413, 5)	0.0125252	0.229202
Cwc27	5	0.35	0.19	0.09	0.08	0.02	5787	11902	22193	23825	36413	(87435, 5, 36413, 5)	0.0125252	0.229202
Dctd	5	0.27	0.08	0.06	0.03	0.02	7974	23825	27363	33753	36413	(87435, 5, 36413, 5)	0.0125252	0.229202
Dhrs7c	5	0.52	0.37	0.2	0.06	0.02	3368	5368	11282	27363	36413	(87435, 5, 36413, 5)	0.0125252	0.229202
Dpep3	5	0.36	0.13	0.12	0.07	0.02	5561	17006	18155	25510	36413	(87435, 5, 36413, 5)	0.0125252	0.229202
Duox2	5	0.26	0.21	0.1	0.09	0.02	8344	10704	20759	22193	36413	(87435, 5, 36413, 5)	0.0125252	0.229202
Eno2	5	0.27	0.1	0.09	0.02	0.02	7974	20759	22193	36413	36413	(87435, 5, 36413, 5)	0.0125252	0.229202
Fam158a	5	0.11	0.08	0.05	0.04	0.02	19412	23825	29407	31510	36413	(87435, 5, 36413, 5)	0.0125252	0.229202
Fam57a	5	0.13	0.08	0.06	0.03	0.02	17006	23825	27363	33753	36413	(87435, 5, 36413, 5)	0.0125252	0.229202
Ficd	5	0.19	0.19	0.06	0.06	0.02	11902	11902	27363	27363	36413	(87435, 5, 36413, 5)	0.0125252	0.229202
Flii	5	0.25	0.12	0.08	0.04	0.02	8760	18155	23825	31510	36413	(87435, 5, 36413, 5)	0.0125252	0.229202
Gja3	5	0.28	0.12	0.05	0.04	0.02	7596	18155	29407	31510	36413	(87435, 5, 36413, 5)	0.0125252	0.229202
Glb1l2	5	0.95	0.11	0.11	0.02	0.02	949	19412	19412	36413	36413	(87435, 5, 36413, 5)	0.0125252	0.229202
Gm6537	5	0.47	0.09	0.08	0.03	0.02	3875	22193	23825	33753	36413	(87435, 5, 36413, 5)	0.0125252	0.229202
Guca1b	5	0.29	0.1	0.06	0.03	0.02	7277	20759	27363	33753	36413	(87435, 5, 36413, 5)	0.0125252	0.229202
Hdx	5	0.5	0.28	0.2	0.02	0.02	3563	7596	11282	36413	36413	(87435, 5, 36413, 5)	0.0125252	0.229202
Il1rl1	5	0.29	0.24	0.21	0.09	0.02	7277	9157	10704	22193	36413	(87435, 5, 36413, 5)	0.0125252	0.229202
Kcnip1	5	0.2	0.19	0.17	0.06	0.02	11282	11902	13325	27363	36413	(87435, 5, 36413, 5)	0.0125252	0.229202
Klhl7	5	0.26	0.21	0.08	0.06	0.02	8344	10704	23825	27363	36413	(87435, 5, 36413, 5)	0.0125252	0.229202
Mef2a	5	0.31	0.16	0.06	0.05	0.02	6714	14165	27363	29407	36413	(87435, 5, 36413, 5)	0.0125252	0.229202
Mki67	5	0.16	0.08	0.07	0.05	0.02	14165	23825	25510	29407	36413	(87435, 5, 36413, 5)	0.0125252	0.229202
Mrpl3	5	0.53	0.18	0.08	0.08	0.02	3257	12548	23825	23825	36413	(87435, 5, 36413, 5)	0.0125252	0.229202
Naip5	5	0.31	0.08	0.05	0.03	0.02	6714	23825	29407	33753	36413	(87435, 5, 36413, 5)	0.0125252	0.229202
Nit2	5	0.26	0.18	0.12	0.06	0.02	8344	12548	18155	27363	36413	(87435, 5, 36413, 5)	0.0125252	0.229202
Nlrc4	5	0.74	0.08	0.04	0.03	0.02	1830	23825	31510	33753	36413	(87435, 5, 36413, 5)	0.0125252	0.229202
Nos1ap	5	0.48	0.28	0.21	0.06	0.02	3765	7596	10704	27363	36413	(87435, 5, 36413, 5)	0.0125252	0.229202
Nxph1	5	0.81	0.22	0.05	0.04	0.02	1490	10154	29407	31510	36413	(87435, 5, 36413, 5)	0.0125252	0.229202
Olfr478	5	1.1	0.38	0.17	0.05	0.02	577	5182	13325	29407	36413	(87435, 5, 36413, 5)	0.0125252	0.229202
Pam	5	0.24	0.15	0.09	0.08	0.02	9157	15044	22193	23825	36413	(87435, 5, 36413, 5)	0.0125252	0.229202
Pdia4	5	0.28	0.11	0.07	0.04	0.02	7596	19412	25510	31510	36413	(87435, 5, 36413, 5)	0.0125252	0.229202
Pygo1	5	0.29	0.26	0.17	0.03	0.02	7277	8344	13325	33753	36413	(87435, 5, 36413, 5)	0.0125252	0.229202
Rragb	5	0.56	0.17	0.13	0.03	0.02	2985	13325	17006	33753	36413	(87435, 5, 36413, 5)	0.0125252	0.229202
Sirt5	5	0.36	0.13	0.08	0.06	0.02	5561	17006	23825	27363	36413	(87435, 5, 36413, 5)	0.0125252	0.229202
Slc19a3	5	0.23	0.09	0.08	0.06	0.02	9606	22193	23825	27363	36413	(87435, 5, 36413, 5)	0.0125252	0.229202
Slc25a48	5	0.16	0.08	0.05	0.03	0.02	14165	23825	29407	33753	36413	(87435, 5, 36413, 5)	0.0125252	0.229202
Slc2a2	5	0.32	0.18	0.16	0.03	0.02	6467	12548	14165	33753	36413	(87435, 5, 36413, 5)	0.0125252	0.229202
Slc9a3	5	0.2	0.15	0.08	0.07	0.02	11282	15044	23825	25510	36413	(87435, 5, 36413, 5)	0.0125252	0.229202
Slco1a1	5	0.37	0.13	0.1	0.08	0.02	5368	17006	20759	23825	36413	(87435, 5, 36413, 5)	0.0125252	0.229202
Slco6c1	5	0.58	0.14	0.12	0.03	0.02	2826	16026	18155	33753	36413	(87435, 5, 36413, 5)	0.0125252	0.229202
Smurf1	5	0.09	0.06	0.05	0.02	0.02	22193	27363	29407	36413	36413	(87435, 5, 36413, 5)	0.0125252	0.229202
Spa17	5	0.3	0.08	0.05	0.05	0.02	7001	23825	29407	29407	36413	(87435, 5, 36413, 5)	0.0125252	0.229202
Spag6	5	0.9	0.05	0.04	0.03	0.02	1131	29407	31510	33753	36413	(87435, 5, 36413, 5)	0.0125252	0.229202
Syce1l	5	0.29	0.24	0.07	0.04	0.02	7277	9157	25510	31510	36413	(87435, 5, 36413, 5)	0.0125252	0.229202
Tfe3	5	0.34	0.3	0.08	0.07	0.02	6007	7001	23825	25510	36413	(87435, 5, 36413, 5)	0.0125252	0.229202
Tgm3	5	0.16	0.13	0.1	0.1	0.02	14165	17006	20759	20759	36413	(87435, 5, 36413, 5)	0.0125252	0.229202
Thap2	5	0.37	0.27	0.12	0.05	0.02	5368	7974	18155	29407	36413	(87435, 5, 36413, 5)	0.0125252	0.229202
Thrb	5	0.7	0.29	0.12	0.04	0.02	2047	7277	18155	31510	36413	(87435, 5, 36413, 5)	0.0125252	0.229202
Tlr13	5	0.25	0.12	0.1	0.08	0.02	8760	18155	20759	23825	36413	(87435, 5, 36413, 5)	0.0125252	0.229202
Tmem220	5	0.17	0.08	0.03	0.03	0.02	13325	23825	33753	33753	36413	(87435, 5, 36413, 5)	0.0125252	0.229202
Trim60	5	0.49	0.12	0.06	0.06	0.02	3671	18155	27363	27363	36413	(87435, 5, 36413, 5)	0.0125252	0.229202
Vmn2r56	5	0.87	0.16	0.13	0.03	0.02	1246	14165	17006	33753	36413	(87435, 5, 36413, 5)	0.0125252	0.229202
Zfp105	5	0.17	0.16	0.05	0.02	0.02	13325	14165	29407	36413	36413	(87435, 5, 36413, 5)	0.0125252	0.229202
Zfp263	5	0.18	0.16	0.08	0.02	0.02	12548	14165	23825	36413	36413	(87435, 5, 36413, 5)	0.0125252	0.229202
Zfp712	5	0.66	0.26	0.13	0.05	0.02	2274	8344	17006	29407	36413	(87435, 5, 36413, 5)	0.0125252	0.229202
Zswim3	5	0.67	0.35	0.1	0.08	0.02	2220	5787	20759	23825	36413	(87435, 5, 36413, 5)	0.0125252	0.229202
4930404H21Rik	4	0.32	0.18	0.17	-0.04	NA	6467	12548	13325	60764	NA	(87435, 4, 13325, 3)	0.0125378	0.229202
Cd200r4	4	1.28	0.25	0.17	-0.05	NA	316	8760	13325	64918	NA	(87435, 4, 13325, 3)	0.0125378	0.229202
Olfr1219	4	0.83	0.26	0.17	0.01	NA	1413	8344	13325	39138	NA	(87435, 4, 13325, 3)	0.0125378	0.229202
S100a9	4	0.19	0.18	0.17	-0.04	NA	11902	12548	13325	60764	NA	(87435, 4, 13325, 3)	0.0125378	0.229202
Sdk1	4	0.54	0.2	0.17	0.04	NA	3164	11282	13325	31510	NA	(87435, 4, 13325, 3)	0.0125378	0.229202
Synj2bp	4	0.52	0.2	0.17	-0.09	NA	3368	11282	13325	77653	NA	(87435, 4, 13325, 3)	0.0125378	0.229202
Vav2	4	0.77	0.18	0.17	0	NA	1676	12548	13325	41727	NA	(87435, 4, 13325, 3)	0.0125378	0.229202
Olfr1076	3	0.6	0.35	0.05	NA	NA	2650	5787	29407	NA	NA	(87435, 3, 5787, 2)	0.0125602	0.229202
Prr9	3	0.99	0.35	0.07	NA	NA	838	5787	25510	NA	NA	(87435, 3, 5787, 2)	0.0125602	0.229202
Blvra	4	0.26	0.14	0.08	0.05	NA	8344	16026	23825	29407	NA	(87435, 4, 29407, 4)	0.0127939	0.229202
Ccdc146	4	0.64	0.3	0.08	0.05	NA	2413	7001	23825	29407	NA	(87435, 4, 29407, 4)	0.0127939	0.229202
Csn1s1	4	0.35	0.3	0.09	0.05	NA	5787	7001	22193	29407	NA	(87435, 4, 29407, 4)	0.0127939	0.229202
Gm5114	4	0.27	0.08	0.05	0.05	NA	7974	23825	29407	29407	NA	(87435, 4, 29407, 4)	0.0127939	0.229202
Harbi1	4	0.51	0.08	0.06	0.05	NA	3461	23825	27363	29407	NA	(87435, 4, 29407, 4)	0.0127939	0.229202
Lcorl	4	0.34	0.23	0.15	0.05	NA	6007	9606	15044	29407	NA	(87435, 4, 29407, 4)	0.0127939	0.229202
Olfr1269	4	0.53	0.15	0.05	0.05	NA	3257	15044	29407	29407	NA	(87435, 4, 29407, 4)	0.0127939	0.229202
Olfr1287	4	0.39	0.16	0.15	0.05	NA	4989	14165	15044	29407	NA	(87435, 4, 29407, 4)	0.0127939	0.229202
Olfr1419	4	0.26	0.09	0.06	0.05	NA	8344	22193	27363	29407	NA	(87435, 4, 29407, 4)	0.0127939	0.229202
Olfr60	4	0.3	0.16	0.12	0.05	NA	7001	14165	18155	29407	NA	(87435, 4, 29407, 4)	0.0127939	0.229202
Olfr727	4	0.14	0.07	0.07	0.05	NA	16026	25510	25510	29407	NA	(87435, 4, 29407, 4)	0.0127939	0.229202
Podxl	4	0.23	0.12	0.06	0.05	NA	9606	18155	27363	29407	NA	(87435, 4, 29407, 4)	0.0127939	0.229202
Rpp38	4	0.22	0.16	0.06	0.05	NA	10154	14165	27363	29407	NA	(87435, 4, 29407, 4)	0.0127939	0.229202
S100a2	4	0.47	0.25	0.05	0.05	NA	3875	8760	29407	29407	NA	(87435, 4, 29407, 4)	0.0127939	0.229202
Scgb3a2	4	0.79	0.08	0.05	0.05	NA	1595	23825	29407	29407	NA	(87435, 4, 29407, 4)	0.0127939	0.229202
Sgcd	4	0.27	0.22	0.07	0.05	NA	7974	10154	25510	29407	NA	(87435, 4, 29407, 4)	0.0127939	0.229202
Tac1	4	0.37	0.17	0.11	0.05	NA	5368	13325	19412	29407	NA	(87435, 4, 29407, 4)	0.0127939	0.229202
Ugt1a6a	4	0.12	0.11	0.11	0.05	NA	18155	19412	19412	29407	NA	(87435, 4, 29407, 4)	0.0127939	0.229202
Vmn2r100	4	0.2	0.14	0.11	0.05	NA	11282	16026	19412	29407	NA	(87435, 4, 29407, 4)	0.0127939	0.229202
Cd14	5	1.38	-0.01	-0.03	-0.03	-0.05	225	44070	55691	55691	64918	(87435, 5, 225, 1)	0.0128009	0.229202
Hspbap1	5	1.38	0.51	0.19	0.06	-0.09	225	3461	11902	27363	77653	(87435, 5, 225, 1)	0.0128009	0.229202
Matk	5	1.38	0.06	-0.04	-0.04	-0.1	225	27363	60764	60764	79344	(87435, 5, 225, 1)	0.0128009	0.229202
Pdlim5	5	1.38	0.05	-0.02	-0.04	-0.06	225	29407	51012	60764	68998	(87435, 5, 225, 1)	0.0128009	0.229202
Wfdc15b	5	1.38	0.2	0.01	-0.06	-0.07	225	11282	39138	68998	72729	(87435, 5, 225, 1)	0.0128009	0.229202
4932438H23Rik	5	0.26	0.26	0.16	0.1	-0.01	8344	8344	14165	20759	44070	(87435, 5, 20759, 4)	0.0128674	0.229202
A630007B06Rik	5	0.68	0.34	0.12	0.1	-0.02	2167	6007	18155	20759	51012	(87435, 5, 20759, 4)	0.0128674	0.229202
Cntnap5c	5	0.6	0.41	0.13	0.1	-0.05	2650	4648	17006	20759	64918	(87435, 5, 20759, 4)	0.0128674	0.229202
Cobl	5	0.52	0.25	0.17	0.1	-0.13	3368	8760	13325	20759	82448	(87435, 5, 20759, 4)	0.0128674	0.229202
Dcp1a	5	0.23	0.12	0.11	0.1	-0.33	9606	18155	19412	20759	85786	(87435, 5, 20759, 4)	0.0128674	0.229202
Ddx17	5	0.56	0.22	0.17	0.1	-0.08	2985	10154	13325	20759	75636	(87435, 5, 20759, 4)	0.0128674	0.229202
Gabra1	5	0.32	0.22	0.16	0.1	-0.05	6467	10154	14165	20759	64918	(87435, 5, 20759, 4)	0.0128674	0.229202
Gorasp2	5	0.79	0.21	0.21	0.1	-0.05	1595	10704	10704	20759	64918	(87435, 5, 20759, 4)	0.0128674	0.229202
Grpr	5	0.24	0.17	0.12	0.1	-0.02	9157	13325	18155	20759	51012	(87435, 5, 20759, 4)	0.0128674	0.229202
Gzmd	5	0.28	0.23	0.15	0.1	-0.06	7596	9606	15044	20759	68998	(87435, 5, 20759, 4)	0.0128674	0.229202
Lrpprc	5	0.21	0.13	0.11	0.1	-0.01	10704	17006	19412	20759	44070	(87435, 5, 20759, 4)	0.0128674	0.229202
Meox1	5	0.63	0.49	0.16	0.1	-0.07	2483	3671	14165	20759	72729	(87435, 5, 20759, 4)	0.0128674	0.229202
Mfap2	5	0.23	0.17	0.17	0.1	-0.68	9606	13325	13325	20759	87255	(87435, 5, 20759, 4)	0.0128674	0.229202
Mrps18a	5	0.19	0.16	0.13	0.1	-0.1	11902	14165	17006	20759	79344	(87435, 5, 20759, 4)	0.0128674	0.229202
Myo5b	5	0.99	0.23	0.16	0.1	-0.01	838	9606	14165	20759	44070	(87435, 5, 20759, 4)	0.0128674	0.229202
Ndfip1	5	0.55	0.26	0.22	0.1	-0.08	3080	8344	10154	20759	75636	(87435, 5, 20759, 4)	0.0128674	0.229202
Oit1	5	0.92	0.23	0.16	0.1	-0.02	1056	9606	14165	20759	51012	(87435, 5, 20759, 4)	0.0128674	0.229202
Olfr1111	5	0.58	0.46	0.13	0.1	-0.1	2826	4000	17006	20759	79344	(87435, 5, 20759, 4)	0.0128674	0.229202
Olfr551	5	1.06	0.42	0.21	0.1	0	665	4502	10704	20759	41727	(87435, 5, 20759, 4)	0.0128674	0.229202
Olfr729	5	0.5	0.14	0.1	0.1	-0.05	3563	16026	20759	20759	64918	(87435, 5, 20759, 4)	0.0128674	0.229202
Palb2	5	0.22	0.2	0.13	0.1	-0.07	10154	11282	17006	20759	72729	(87435, 5, 20759, 4)	0.0128674	0.229202
Pde7a	5	0.38	0.22	0.18	0.1	0	5182	10154	12548	20759	41727	(87435, 5, 20759, 4)	0.0128674	0.229202
Phf14	5	0.37	0.17	0.12	0.1	-0.05	5368	13325	18155	20759	64918	(87435, 5, 20759, 4)	0.0128674	0.229202
Rnf8	5	0.68	0.29	0.14	0.1	-0.06	2167	7277	16026	20759	68998	(87435, 5, 20759, 4)	0.0128674	0.229202
Scly	5	0.3	0.2	0.2	0.1	-0.26	7001	11282	11282	20759	84937	(87435, 5, 20759, 4)	0.0128674	0.229202
Tbpl1	5	0.54	0.29	0.13	0.1	-0.06	3164	7277	17006	20759	68998	(87435, 5, 20759, 4)	0.0128674	0.229202
Traip	5	0.23	0.16	0.13	0.1	-0.01	9606	14165	17006	20759	44070	(87435, 5, 20759, 4)	0.0128674	0.229202
Ucn	5	0.81	0.15	0.1	0.1	-0.34	1490	15044	20759	20759	85876	(87435, 5, 20759, 4)	0.0128674	0.229202
Usp11	5	0.19	0.16	0.13	0.1	-0.07	11902	14165	17006	20759	72729	(87435, 5, 20759, 4)	0.0128674	0.229202
Vmn1r54	5	1.09	0.4	0.11	0.1	0.01	598	4814	19412	20759	39138	(87435, 5, 20759, 4)	0.0128674	0.229202
Vmn2r59	5	0.51	0.44	0.19	0.1	-0.03	3461	4237	11902	20759	55691	(87435, 5, 20759, 4)	0.0128674	0.229202
C87499	5	0.91	0.53	0.13	0.04	-0.07	1086	3257	17006	31510	72729	(87435, 5, 3257, 2)	0.0128676	0.229202
Ccdc78	5	1.3	0.53	-0.02	-0.02	-0.03	293	3257	51012	51012	55691	(87435, 5, 3257, 2)	0.0128676	0.229202
Chac1	5	0.93	0.53	-0.01	-0.03	-0.04	1007	3257	44070	55691	60764	(87435, 5, 3257, 2)	0.0128676	0.229202
Itgam	5	0.57	0.53	0.02	-0.04	-0.08	2908	3257	36413	60764	75636	(87435, 5, 3257, 2)	0.0128676	0.229202
Olfr1240	5	1.1	0.53	-0.02	-0.05	-0.08	577	3257	51012	64918	75636	(87435, 5, 3257, 2)	0.0128676	0.229202
Pou1f1	5	0.92	0.53	0.22	0	-0.03	1056	3257	10154	41727	55691	(87435, 5, 3257, 2)	0.0128676	0.229202
Rab1	5	1.14	0.53	0.03	-0.04	-0.05	495	3257	33753	60764	64918	(87435, 5, 3257, 2)	0.0128676	0.229202
Sdccag3	5	0.73	0.53	0.02	-0.04	-0.05	1885	3257	36413	60764	64918	(87435, 5, 3257, 2)	0.0128676	0.229202
Tmem151b	5	0.82	0.53	0.04	-0.03	-0.05	1448	3257	31510	55691	64918	(87435, 5, 3257, 2)	0.0128676	0.229202
Ushbp1	5	0.88	0.53	0.19	0.01	-0.03	1213	3257	11902	39138	55691	(87435, 5, 3257, 2)	0.0128676	0.229202
3010026O09Rik	5	0.76	0.34	0.22	-0.01	-0.05	1728	6007	10154	44070	64918	(87435, 5, 10154, 3)	0.0130579	0.229202
4930525F21Rik	5	0.88	0.4	0.22	-0.04	-0.1	1213	4814	10154	60764	79344	(87435, 5, 10154, 3)	0.0130579	0.229202
Bpifa3	5	0.54	0.24	0.22	0.07	-0.08	3164	9157	10154	25510	75636	(87435, 5, 10154, 3)	0.0130579	0.229202
Dkk3	5	0.79	0.35	0.22	0.06	-0.07	1595	5787	10154	27363	72729	(87435, 5, 10154, 3)	0.0130579	0.229202
Frmpd3	5	0.34	0.27	0.22	-0.06	-0.06	6007	7974	10154	68998	68998	(87435, 5, 10154, 3)	0.0130579	0.229202
Gc	5	0.91	0.25	0.22	-0.02	-0.04	1086	8760	10154	51012	60764	(87435, 5, 10154, 3)	0.0130579	0.229202
Gen1	5	0.93	0.23	0.22	-0.01	-0.03	1007	9606	10154	44070	55691	(87435, 5, 10154, 3)	0.0130579	0.229202
Gyk	5	0.71	0.38	0.22	0.02	-0.06	1991	5182	10154	36413	68998	(87435, 5, 10154, 3)	0.0130579	0.229202
Kcna10	5	0.34	0.22	0.22	0.04	-0.04	6007	10154	10154	31510	60764	(87435, 5, 10154, 3)	0.0130579	0.229202
Ldlrap1	5	0.67	0.27	0.22	-0.01	-0.09	2220	7974	10154	44070	77653	(87435, 5, 10154, 3)	0.0130579	0.229202
Mtus2	5	0.34	0.32	0.22	-0.03	-0.04	6007	6467	10154	55691	60764	(87435, 5, 10154, 3)	0.0130579	0.229202
Rnf219	5	0.57	0.44	0.22	0.03	-0.02	2908	4237	10154	33753	51012	(87435, 5, 10154, 3)	0.0130579	0.229202
Sctr	5	0.58	0.4	0.22	0.03	-0.32	2826	4814	10154	33753	85689	(87435, 5, 10154, 3)	0.0130579	0.229202
Sec11a	5	1.01	0.38	0.22	0.01	-0.06	787	5182	10154	39138	68998	(87435, 5, 10154, 3)	0.0130579	0.229202
Zbtb42	5	0.39	0.25	0.22	-0.05	-0.26	4989	8760	10154	64918	84937	(87435, 5, 10154, 3)	0.0130579	0.229202
Zfat	5	0.9	0.33	0.22	-0.02	-0.05	1131	6244	10154	51012	64918	(87435, 5, 10154, 3)	0.0130579	0.229202
4930579G24Rik	5	1.37	0.02	0	-0.45	-0.46	231	36413	41727	86628	86679	(87435, 5, 231, 1)	0.0131405	0.229625
Cyp2j5	5	1.37	0.24	0.15	0	-0.04	231	9157	15044	41727	60764	(87435, 5, 231, 1)	0.0131405	0.229625
Nlrp5	5	1.37	0.41	0.05	-0.05	-0.1	231	4648	29407	64918	79344	(87435, 5, 231, 1)	0.0131405	0.229625
Spg21	5	1.37	0.01	-0.02	-0.03	-0.04	231	39138	51012	55691	60764	(87435, 5, 231, 1)	0.0131405	0.229625
1700012B09Rik	4	0.56	0.44	0.16	-0.02	NA	2985	4237	14165	51012	NA	(87435, 4, 4237, 2)	0.0131932	0.229625
1700018C11Rik	4	1.06	0.44	0.03	-0.05	NA	665	4237	33753	64918	NA	(87435, 4, 4237, 2)	0.0131932	0.229625
AI987944	4	0.86	0.44	0.08	-0.03	NA	1283	4237	23825	55691	NA	(87435, 4, 4237, 2)	0.0131932	0.229625
Cops7a	4	0.58	0.44	0.09	-0.04	NA	2826	4237	22193	60764	NA	(87435, 4, 4237, 2)	0.0131932	0.229625
Rpe	4	0.77	0.44	0.09	-0.09	NA	1676	4237	22193	77653	NA	(87435, 4, 4237, 2)	0.0131932	0.229625
D1Ertd622e	4	1.3	0.17	0.1	-0.1	NA	293	13325	20759	79344	NA	(87435, 4, 293, 1)	0.0133372	0.229625
Gzma	5	1.36	0.25	0.07	-0.01	-0.02	235	8760	25510	44070	51012	(87435, 5, 235, 1)	0.0133668	0.229625
Otx1	5	1.36	0.1	0.01	-0.02	-0.06	235	20759	39138	51012	68998	(87435, 5, 235, 1)	0.0133668	0.229625
P4hb	5	1.36	0.07	0.02	-0.08	-0.15	235	25510	36413	75636	83386	(87435, 5, 235, 1)	0.0133668	0.229625
1700018F24Rik	3	0.33	0.28	0.1	NA	NA	6244	7596	20759	NA	NA	(87435, 3, 20759, 3)	0.0133818	0.229625
Gm12887	3	0.21	0.16	0.1	NA	NA	10704	14165	20759	NA	NA	(87435, 3, 20759, 3)	0.0133818	0.229625
Gm5934	3	0.21	0.12	0.1	NA	NA	10704	18155	20759	NA	NA	(87435, 3, 20759, 3)	0.0133818	0.229625
Hbb-bh2	3	0.24	0.1	0.1	NA	NA	9157	20759	20759	NA	NA	(87435, 3, 20759, 3)	0.0133818	0.229625
Kir3dl2	3	0.2	0.12	0.1	NA	NA	11282	18155	20759	NA	NA	(87435, 3, 20759, 3)	0.0133818	0.229625
Lce1c	3	0.24	0.17	0.1	NA	NA	9157	13325	20759	NA	NA	(87435, 3, 20759, 3)	0.0133818	0.229625
Myef2	3	0.55	0.1	0.1	NA	NA	3080	20759	20759	NA	NA	(87435, 3, 20759, 3)	0.0133818	0.229625
Olfr119	3	0.15	0.12	0.1	NA	NA	15044	18155	20759	NA	NA	(87435, 3, 20759, 3)	0.0133818	0.229625
Olfr1469	3	0.19	0.13	0.1	NA	NA	11902	17006	20759	NA	NA	(87435, 3, 20759, 3)	0.0133818	0.229625
Prl2c5	3	1.02	0.11	0.1	NA	NA	761	19412	20759	NA	NA	(87435, 3, 20759, 3)	0.0133818	0.229625
Raet1e	3	0.27	0.11	0.1	NA	NA	7974	19412	20759	NA	NA	(87435, 3, 20759, 3)	0.0133818	0.229625
Vmn2r105	3	0.15	0.13	0.1	NA	NA	15044	17006	20759	NA	NA	(87435, 3, 20759, 3)	0.0133818	0.229625
Olfr704	3	0.79	0.34	-0.03	NA	NA	1595	6007	55691	NA	NA	(87435, 3, 6007, 2)	0.0135096	0.231611
Aldh3b1	5	0.62	0.52	0.01	-0.02	-0.1	2532	3368	39138	51012	79344	(87435, 5, 3368, 2)	0.0137242	0.233138
Gart	5	0.56	0.52	0.02	-0.1	-0.28	2985	3368	36413	79344	85214	(87435, 5, 3368, 2)	0.0137242	0.233138
Iah1	5	0.78	0.52	0.14	-0.02	-0.04	1634	3368	16026	51012	60764	(87435, 5, 3368, 2)	0.0137242	0.233138
Kcng4	5	0.78	0.52	0.18	0.02	-0.02	1634	3368	12548	36413	51012	(87435, 5, 3368, 2)	0.0137242	0.233138
Lat2	5	0.88	0.52	-0.08	-0.08	-0.11	1213	3368	75636	75636	80579	(87435, 5, 3368, 2)	0.0137242	0.233138
Mctp2	5	1.11	0.52	0	-0.02	-0.13	552	3368	41727	51012	82448	(87435, 5, 3368, 2)	0.0137242	0.233138
Tcp10b	5	1.16	0.52	0.1	0	-0.02	463	3368	20759	41727	51012	(87435, 5, 3368, 2)	0.0137242	0.233138
Wdr65	5	0.78	0.52	0.03	-0.03	-0.06	1634	3368	33753	55691	68998	(87435, 5, 3368, 2)	0.0137242	0.233138
Zfp606	5	0.66	0.52	0.08	0	0	2274	3368	23825	41727	41727	(87435, 5, 3368, 2)	0.0137242	0.233138
Cab39	4	1.29	-0.06	-0.08	-0.09	NA	302	68998	75636	77653	NA	(87435, 4, 302, 1)	0.0137448	0.233138
Tmsb15a	4	1.29	0.17	0.02	0	NA	302	13325	36413	41727	NA	(87435, 4, 302, 1)	0.0137448	0.233138
Vmn2r84	4	1.29	0.23	0.11	-0.12	NA	302	9606	19412	81709	NA	(87435, 4, 302, 1)	0.0137448	0.233138
Asb14	5	1.35	0.51	-0.03	-0.07	-0.34	245	3461	55691	72729	85876	(87435, 5, 245, 1)	0.0139324	0.235071
Folr2	5	1.35	0	-0.01	-0.09	-0.12	245	41727	44070	77653	81709	(87435, 5, 245, 1)	0.0139324	0.235071
Samd3	5	1.35	0.11	0.01	-0.22	-0.25	245	19412	39138	84208	84772	(87435, 5, 245, 1)	0.0139324	0.235071
Sil1	5	1.35	0.3	0.05	-0.15	-0.16	245	7001	29407	83386	83614	(87435, 5, 245, 1)	0.0139324	0.235071
Tgm4	5	1.35	0.11	0.02	-0.01	-0.08	245	19412	36413	44070	75636	(87435, 5, 245, 1)	0.0139324	0.235071
Ttc23l	5	1.35	0.11	0.04	0.01	0	245	19412	31510	39138	41727	(87435, 5, 245, 1)	0.0139324	0.235071
Tcl1b4	4	0.93	0.43	0.04	-0.12	NA	1007	4362	31510	81709	NA	(87435, 4, 4362, 2)	0.0139558	0.235258
Acer3	3	1.19	0.13	-0.06	NA	NA	413	17006	68998	NA	NA	(87435, 3, 413, 1)	0.0141039	0.237545
9330159F19Rik	5	0.69	0.51	0.11	0.09	-0.02	2108	3461	19412	22193	51012	(87435, 5, 3461, 2)	0.0144613	0.239119
Ankrd35	5	0.64	0.51	-0.03	-0.06	-0.07	2413	3461	55691	68998	72729	(87435, 5, 3461, 2)	0.0144613	0.239119
Foxn3	5	0.74	0.51	-0.04	-0.04	-0.13	1830	3461	60764	60764	82448	(87435, 5, 3461, 2)	0.0144613	0.239119
Grm8	5	0.68	0.51	-0.05	-0.06	-0.09	2167	3461	64918	68998	77653	(87435, 5, 3461, 2)	0.0144613	0.239119
Olfr1390	5	0.52	0.51	0.01	0	0	3368	3461	39138	41727	41727	(87435, 5, 3461, 2)	0.0144613	0.239119
Olfr195	5	0.87	0.51	-0.04	-0.09	-0.1	1246	3461	60764	77653	79344	(87435, 5, 3461, 2)	0.0144613	0.239119
Ppp1r3d	5	0.64	0.51	-0.02	-0.04	-0.28	2413	3461	51012	60764	85214	(87435, 5, 3461, 2)	0.0144613	0.239119
Clec4b2	5	1.34	0.28	0.07	-0.02	-0.08	256	7596	25510	51012	75636	(87435, 5, 256, 1)	0.0145543	0.239119
Hmgcll1	5	1.34	0.16	0.13	-0.02	-0.03	256	14165	17006	51012	55691	(87435, 5, 256, 1)	0.0145543	0.239119
N6amt1	5	1.34	0.11	0.03	-0.02	-0.05	256	19412	33753	51012	64918	(87435, 5, 256, 1)	0.0145543	0.239119
Nfkb1	5	1.34	0	-0.06	-0.13	-0.14	256	41727	68998	82448	83004	(87435, 5, 256, 1)	0.0145543	0.239119
1700055N04Rik	3	0.36	0.33	0.04	NA	NA	5561	6244	31510	NA	NA	(87435, 3, 6244, 2)	0.0145691	0.239119
Klrd1	3	0.5	0.33	0.08	NA	NA	3563	6244	23825	NA	NA	(87435, 3, 6244, 2)	0.0145691	0.239119
Olfr328	3	0.61	0.33	0.09	NA	NA	2588	6244	22193	NA	NA	(87435, 3, 6244, 2)	0.0145691	0.239119
Olfr376	3	0.73	0.33	0.08	NA	NA	1885	6244	23825	NA	NA	(87435, 3, 6244, 2)	0.0145691	0.239119
Usf1	3	1.14	0.33	0.03	NA	NA	495	6244	33753	NA	NA	(87435, 3, 6244, 2)	0.0145691	0.239119
Olfr1290	1	0.86	NA	NA	NA	NA	1283	NA	NA	NA	NA	(87435, 1, 1283, 1)	0.0146738	0.239119
Ncmap	3	1.18	0.08	0.01	NA	NA	430	23825	39138	NA	NA	(87435, 3, 430, 1)	0.0146815	0.239119
Saa1	3	1.18	-0.07	-0.11	NA	NA	430	72729	80579	NA	NA	(87435, 3, 430, 1)	0.0146815	0.239119
Nap1l2	4	1.27	0.11	-0.03	-0.06	NA	323	19412	55691	68998	NA	(87435, 4, 323, 1)	0.0146953	0.239119
Ccz1	4	0.53	0.42	-0.02	-0.03	NA	3257	4502	51012	55691	NA	(87435, 4, 4502, 2)	0.0148334	0.239119
Lztfl1	4	0.51	0.42	0.06	-0.01	NA	3461	4502	27363	44070	NA	(87435, 4, 4502, 2)	0.0148334	0.239119
Olfr998	4	0.58	0.42	0.16	-0.09	NA	2826	4502	14165	77653	NA	(87435, 4, 4502, 2)	0.0148334	0.239119
1600029D21Rik	4	0.24	0.24	0.16	0.01	NA	9157	9157	14165	39138	NA	(87435, 4, 14165, 3)	0.0149392	0.239119
1700040L02Rik	4	0.53	0.18	0.16	0.04	NA	3257	12548	14165	31510	NA	(87435, 4, 14165, 3)	0.0149392	0.239119
4930480E11Rik	4	0.24	0.22	0.16	-0.02	NA	9157	10154	14165	51012	NA	(87435, 4, 14165, 3)	0.0149392	0.239119
Ass1	4	1.05	0.21	0.16	-0.06	NA	687	10704	14165	68998	NA	(87435, 4, 14165, 3)	0.0149392	0.239119
B430306N03Rik	4	0.49	0.31	0.16	-0.04	NA	3671	6714	14165	60764	NA	(87435, 4, 14165, 3)	0.0149392	0.239119
Cyp2c68	4	0.49	0.36	0.16	-0.09	NA	3671	5561	14165	77653	NA	(87435, 4, 14165, 3)	0.0149392	0.239119
Ereg	4	0.72	0.3	0.16	-0.06	NA	1930	7001	14165	68998	NA	(87435, 4, 14165, 3)	0.0149392	0.239119
Olfr1505	4	0.37	0.35	0.16	-0.06	NA	5368	5787	14165	68998	NA	(87435, 4, 14165, 3)	0.0149392	0.239119
Rab6a	4	0.62	0.4	0.16	0.01	NA	2532	4814	14165	39138	NA	(87435, 4, 14165, 3)	0.0149392	0.239119
Sel1l2	4	0.76	0.24	0.16	0.02	NA	1728	9157	14165	36413	NA	(87435, 4, 14165, 3)	0.0149392	0.239119
Txnl4a	2	0.46	0.21	NA	NA	NA	4000	10704	NA	NA	NA	(87435, 2, 10704, 2)	0.014986	0.239119
Ankrd33b	5	1.33	0.05	-0.04	-0.05	-0.28	265	29407	60764	64918	85214	(87435, 5, 265, 1)	0.0150629	0.239119
Ccnd2	5	1.33	0.06	0.01	-0.02	-0.06	265	27363	39138	51012	68998	(87435, 5, 265, 1)	0.0150629	0.239119
Dcaf6	5	1.33	0.1	0.06	0.04	0	265	20759	27363	31510	41727	(87435, 5, 265, 1)	0.0150629	0.239119
Decr2	5	1.33	0.04	-0.01	-0.06	-0.07	265	31510	44070	68998	72729	(87435, 5, 265, 1)	0.0150629	0.239119
Impg2	5	1.33	0.14	0.1	-0.05	-0.07	265	16026	20759	64918	72729	(87435, 5, 265, 1)	0.0150629	0.239119
1700008P02Rik	5	0.64	0.21	0.21	-0.06	-0.11	2413	10704	10704	68998	80579	(87435, 5, 10704, 3)	0.0151405	0.239119
Agmo	5	0.31	0.29	0.21	-0.06	-0.07	6714	7277	10704	68998	72729	(87435, 5, 10704, 3)	0.0151405	0.239119
Arnt	5	0.43	0.28	0.21	0.08	-0.05	4362	7596	10704	23825	64918	(87435, 5, 10704, 3)	0.0151405	0.239119
Bak1	5	0.37	0.33	0.21	0.07	-0.06	5368	6244	10704	25510	68998	(87435, 5, 10704, 3)	0.0151405	0.239119
Bzw2	5	0.54	0.39	0.21	-0.03	-0.08	3164	4989	10704	55691	75636	(87435, 5, 10704, 3)	0.0151405	0.239119
Clec3a	5	0.28	0.25	0.21	0.08	-0.02	7596	8760	10704	23825	51012	(87435, 5, 10704, 3)	0.0151405	0.239119
Clybl	5	0.97	0.23	0.21	0.03	-0.08	894	9606	10704	33753	75636	(87435, 5, 10704, 3)	0.0151405	0.239119
Cr2	5	0.32	0.29	0.21	0.07	-0.02	6467	7277	10704	25510	51012	(87435, 5, 10704, 3)	0.0151405	0.239119
Dcaf11	5	0.51	0.22	0.21	-0.03	-0.41	3461	10154	10704	55691	86389	(87435, 5, 10704, 3)	0.0151405	0.239119
Echs1	5	0.4	0.37	0.21	0.06	-0.12	4814	5368	10704	27363	81709	(87435, 5, 10704, 3)	0.0151405	0.239119
Esr2	5	0.27	0.25	0.21	0.07	-0.11	7974	8760	10704	25510	80579	(87435, 5, 10704, 3)	0.0151405	0.239119
Frrs1	5	1.01	0.49	0.21	-0.03	-0.09	787	3671	10704	55691	77653	(87435, 5, 10704, 3)	0.0151405	0.239119
Olfr1222	5	0.28	0.28	0.21	0.01	-0.12	7596	7596	10704	39138	81709	(87435, 5, 10704, 3)	0.0151405	0.239119
Olfr1364	5	1.11	0.37	0.21	-0.01	-0.06	552	5368	10704	44070	68998	(87435, 5, 10704, 3)	0.0151405	0.239119
Rab22a	5	0.42	0.29	0.21	0.08	-0.08	4502	7277	10704	23825	75636	(87435, 5, 10704, 3)	0.0151405	0.239119
Slitrk2	5	0.32	0.3	0.21	-0.02	-0.03	6467	7001	10704	51012	55691	(87435, 5, 10704, 3)	0.0151405	0.239119
Smtnl1	5	0.55	0.29	0.21	-0.05	-0.07	3080	7277	10704	64918	72729	(87435, 5, 10704, 3)	0.0151405	0.239119
Tdpoz4	5	0.57	0.23	0.21	-0.08	-0.15	2908	9606	10704	75636	83386	(87435, 5, 10704, 3)	0.0151405	0.239119
Trim12a	5	0.44	0.41	0.21	-0.01	-0.05	4237	4648	10704	44070	64918	(87435, 5, 10704, 3)	0.0151405	0.239119
Usp22	5	0.43	0.25	0.21	0.03	-0.05	4362	8760	10704	33753	64918	(87435, 5, 10704, 3)	0.0151405	0.239119
Sumo2	2	1.06	-0.04	NA	NA	NA	665	60764	NA	NA	NA	(87435, 2, 665, 1)	0.0151535	0.239119
4933403O08Rik	5	1.09	0.5	0.08	0.01	-0.08	598	3563	23825	39138	75636	(87435, 5, 3563, 2)	0.0152899	0.239119
Akr1c21	5	0.72	0.5	0.06	-0.03	-0.09	1930	3563	27363	55691	77653	(87435, 5, 3563, 2)	0.0152899	0.239119
Apool	5	0.61	0.5	-0.02	-0.02	-0.03	2588	3563	51012	51012	55691	(87435, 5, 3563, 2)	0.0152899	0.239119
Hells	5	1.18	0.5	0.05	0.01	-0.03	430	3563	29407	39138	55691	(87435, 5, 3563, 2)	0.0152899	0.239119
Setd6	5	0.88	0.5	-0.01	-0.04	-0.12	1213	3563	44070	60764	81709	(87435, 5, 3563, 2)	0.0152899	0.239119
Vmn1r184	5	0.6	0.5	0.08	0.04	-0.02	2650	3563	23825	31510	51012	(87435, 5, 3563, 2)	0.0152899	0.239119
Zfp229	5	0.6	0.5	-0.04	-0.06	-0.12	2650	3563	60764	68998	81709	(87435, 5, 3563, 2)	0.0152899	0.239119
Zfp653	5	0.68	0.5	0.16	-0.04	-0.09	2167	3563	14165	60764	77653	(87435, 5, 3563, 2)	0.0152899	0.239119
Cyp2d11	4	1.26	0.02	-0.02	-0.12	NA	338	36413	51012	81709	NA	(87435, 4, 338, 1)	0.0153737	0.239119
Olfr813	4	1.26	0.14	-0.07	-0.08	NA	338	16026	72729	75636	NA	(87435, 4, 338, 1)	0.0153737	0.239119
Prpf18	4	1.26	0.08	-0.07	-0.09	NA	338	23825	72729	77653	NA	(87435, 4, 338, 1)	0.0153737	0.239119
Gm14781	1	0.84	NA	NA	NA	NA	1361	NA	NA	NA	NA	(87435, 1, 1361, 1)	0.0155658	0.239119
Aldob	5	1.32	0.26	0.08	-0.04	-0.08	274	8344	23825	60764	75636	(87435, 5, 274, 1)	0.0155712	0.239119
Bloc1s6	5	1.32	0.01	-0.09	-0.09	-0.13	274	39138	77653	77653	82448	(87435, 5, 274, 1)	0.0155712	0.239119
Ephx2	5	1.32	0.15	0.09	-0.04	-0.06	274	15044	22193	60764	68998	(87435, 5, 274, 1)	0.0155712	0.239119
Npl	5	1.32	0.08	-0.01	-0.03	-0.07	274	23825	44070	55691	72729	(87435, 5, 274, 1)	0.0155712	0.239119
Olfr1441	5	1.32	0.24	0.12	0.06	-0.06	274	9157	18155	27363	68998	(87435, 5, 274, 1)	0.0155712	0.239119
Pcdh12	5	1.32	0.06	0.05	-0.02	-0.25	274	27363	29407	51012	84772	(87435, 5, 274, 1)	0.0155712	0.239119
2700062C07Rik	3	0.87	0.32	-0.06	NA	NA	1246	6467	68998	NA	NA	(87435, 3, 6467, 2)	0.0156006	0.239119
D4Ertd22e	3	0.34	0.32	-0.11	NA	NA	6007	6467	80579	NA	NA	(87435, 3, 6467, 2)	0.0156006	0.239119
Gm14420	3	0.72	0.32	-0.02	NA	NA	1930	6467	51012	NA	NA	(87435, 3, 6467, 2)	0.0156006	0.239119
Itpa	4	1.25	0.04	-0.04	-0.05	NA	346	31510	60764	64918	NA	(87435, 4, 346, 1)	0.0157355	0.239119
Plk1s1	4	1.25	-0.06	-0.06	-0.08	NA	346	68998	68998	75636	NA	(87435, 4, 346, 1)	0.0157355	0.239119
Vmn2r69	4	1.25	0.3	0.03	0.01	NA	346	7001	33753	39138	NA	(87435, 4, 346, 1)	0.0157355	0.239119
Agr2	4	0.42	0.41	0.13	-0.04	NA	4502	4648	17006	60764	NA	(87435, 4, 4648, 2)	0.015775	0.239119
BC061237	3	1.16	0.12	-0.09	NA	NA	463	18155	77653	NA	NA	(87435, 3, 463, 1)	0.0158023	0.239119
Vmn1r192	4	1.24	0.06	-0.03	-0.03	NA	356	27363	55691	55691	NA	(87435, 4, 356, 1)	0.0161875	0.239119
Derl1	5	0.68	0.49	0.02	-0.06	-0.08	2167	3671	36413	68998	75636	(87435, 5, 3671, 2)	0.0161902	0.239119
Faim3	5	0.5	0.49	-0.02	-0.04	-0.12	3563	3671	51012	60764	81709	(87435, 5, 3671, 2)	0.0161902	0.239119
Herpud2	5	1.18	0.49	0.04	0.03	0.01	430	3671	31510	33753	39138	(87435, 5, 3671, 2)	0.0161902	0.239119
Usp42	5	0.55	0.49	0.18	-0.02	-0.07	3080	3671	12548	51012	72729	(87435, 5, 3671, 2)	0.0161902	0.239119
2010300C02Rik	5	1.31	0.21	-0.02	-0.07	-0.1	285	10704	51012	72729	79344	(87435, 5, 285, 1)	0.0161923	0.239119
Acvr1b	5	1.31	0.02	-0.02	-0.03	-0.09	285	36413	51012	55691	77653	(87435, 5, 285, 1)	0.0161923	0.239119
Ccdc79	5	1.31	0.04	-0.01	-0.04	-0.1	285	31510	44070	60764	79344	(87435, 5, 285, 1)	0.0161923	0.239119
Gorasp1	5	1.31	0.32	0.11	-0.01	-0.02	285	6467	19412	44070	51012	(87435, 5, 285, 1)	0.0161923	0.239119
Tuba8	5	1.31	0.03	0.01	-0.02	-0.04	285	33753	39138	51012	60764	(87435, 5, 285, 1)	0.0161923	0.239119
Vmn2r80	5	1.31	0.15	0.08	0.02	-0.09	285	15044	23825	36413	77653	(87435, 5, 285, 1)	0.0161923	0.239119
BC031181	3	1.15	0.11	0.02	NA	NA	478	19412	36413	NA	NA	(87435, 3, 478, 1)	0.0163114	0.239119
Cypt3	3	0.26	0.22	0.09	NA	NA	8344	10154	22193	NA	NA	(87435, 3, 22193, 3)	0.0163511	0.239119
Fam96a	3	0.29	0.13	0.09	NA	NA	7277	17006	22193	NA	NA	(87435, 3, 22193, 3)	0.0163511	0.239119
Klra17	3	0.13	0.12	0.09	NA	NA	17006	18155	22193	NA	NA	(87435, 3, 22193, 3)	0.0163511	0.239119
Olfr166	3	0.66	0.12	0.09	NA	NA	2274	18155	22193	NA	NA	(87435, 3, 22193, 3)	0.0163511	0.239119
Olfr430	3	0.56	0.12	0.09	NA	NA	2985	18155	22193	NA	NA	(87435, 3, 22193, 3)	0.0163511	0.239119
Pmp2	3	0.17	0.11	0.09	NA	NA	13325	19412	22193	NA	NA	(87435, 3, 22193, 3)	0.0163511	0.239119
1700016M24Rik	5	0.2	0.17	0.1	0.09	-0.05	11282	13325	20759	22193	64918	(87435, 5, 22193, 4)	0.0165366	0.239119
1700024P16Rik	5	0.86	0.11	0.1	0.09	-0.03	1283	19412	20759	22193	55691	(87435, 5, 22193, 4)	0.0165366	0.239119
4930548H24Rik	5	0.87	0.28	0.1	0.09	-0.03	1246	7596	20759	22193	55691	(87435, 5, 22193, 4)	0.0165366	0.239119
6030419C18Rik	5	0.4	0.34	0.11	0.09	-0.25	4814	6007	19412	22193	84772	(87435, 5, 22193, 4)	0.0165366	0.239119
Ankrd27	5	0.22	0.16	0.11	0.09	-0.02	10154	14165	19412	22193	51012	(87435, 5, 22193, 4)	0.0165366	0.239119
AW551984	5	1.21	0.21	0.11	0.09	0	388	10704	19412	22193	41727	(87435, 5, 22193, 4)	0.0165366	0.239119
B3galt1	5	1.23	0.34	0.13	0.09	-0.01	368	6007	17006	22193	44070	(87435, 5, 22193, 4)	0.0165366	0.239119
Bcl7b	5	0.35	0.19	0.1	0.09	0	5787	11902	20759	22193	41727	(87435, 5, 22193, 4)	0.0165366	0.239119
Cds1	5	0.38	0.21	0.12	0.09	-0.07	5182	10704	18155	22193	72729	(87435, 5, 22193, 4)	0.0165366	0.239119
Gpm6a	5	0.25	0.17	0.16	0.09	-0.03	8760	13325	14165	22193	55691	(87435, 5, 22193, 4)	0.0165366	0.239119
Kifc3	5	0.73	0.34	0.2	0.09	-0.08	1885	6007	11282	22193	75636	(87435, 5, 22193, 4)	0.0165366	0.239119
Ms4a13	5	0.15	0.13	0.11	0.09	-0.03	15044	17006	19412	22193	55691	(87435, 5, 22193, 4)	0.0165366	0.239119
Mthfr	5	0.22	0.13	0.12	0.09	-0.07	10154	17006	18155	22193	72729	(87435, 5, 22193, 4)	0.0165366	0.239119
Nde1	5	0.17	0.13	0.09	0.09	-0.06	13325	17006	22193	22193	68998	(87435, 5, 22193, 4)	0.0165366	0.239119
Neil2	5	0.25	0.13	0.11	0.09	-0.13	8760	17006	19412	22193	82448	(87435, 5, 22193, 4)	0.0165366	0.239119
Nhlh1	5	0.34	0.2	0.17	0.09	-0.06	6007	11282	13325	22193	68998	(87435, 5, 22193, 4)	0.0165366	0.239119
Nxf7	5	0.26	0.24	0.14	0.09	-0.03	8344	9157	16026	22193	55691	(87435, 5, 22193, 4)	0.0165366	0.239119
Olfr722	5	0.33	0.13	0.13	0.09	-0.07	6244	17006	17006	22193	72729	(87435, 5, 22193, 4)	0.0165366	0.239119
Olfr745	5	0.28	0.22	0.1	0.09	-0.01	7596	10154	20759	22193	44070	(87435, 5, 22193, 4)	0.0165366	0.239119
Plcd1	5	0.51	0.3	0.17	0.09	-0.06	3461	7001	13325	22193	68998	(87435, 5, 22193, 4)	0.0165366	0.239119
Polg	5	0.63	0.3	0.09	0.09	-0.06	2483	7001	22193	22193	68998	(87435, 5, 22193, 4)	0.0165366	0.239119
Ppp1r1b	5	0.13	0.12	0.12	0.09	0	17006	18155	18155	22193	41727	(87435, 5, 22193, 4)	0.0165366	0.239119
Rab9b	5	0.56	0.26	0.14	0.09	-0.14	2985	8344	16026	22193	83004	(87435, 5, 22193, 4)	0.0165366	0.239119
Rasgef1b	5	0.25	0.18	0.18	0.09	0	8760	12548	12548	22193	41727	(87435, 5, 22193, 4)	0.0165366	0.239119
Rdx	5	0.38	0.18	0.1	0.09	-0.02	5182	12548	20759	22193	51012	(87435, 5, 22193, 4)	0.0165366	0.239119
Rfx8	5	0.21	0.14	0.1	0.09	0	10704	16026	20759	22193	41727	(87435, 5, 22193, 4)	0.0165366	0.239119
Rgs3	5	0.35	0.13	0.1	0.09	-0.03	5787	17006	20759	22193	55691	(87435, 5, 22193, 4)	0.0165366	0.239119
Rspo2	5	0.19	0.18	0.17	0.09	-0.05	11902	12548	13325	22193	64918	(87435, 5, 22193, 4)	0.0165366	0.239119
Slc22a26	5	0.16	0.14	0.13	0.09	-0.05	14165	16026	17006	22193	64918	(87435, 5, 22193, 4)	0.0165366	0.239119
Slc25a39	5	0.73	0.16	0.1	0.09	-0.02	1885	14165	20759	22193	51012	(87435, 5, 22193, 4)	0.0165366	0.239119
Stx5a	5	0.27	0.17	0.09	0.09	-0.07	7974	13325	22193	22193	72729	(87435, 5, 22193, 4)	0.0165366	0.239119
Svopl	5	0.4	0.29	0.09	0.09	-0.04	4814	7277	22193	22193	60764	(87435, 5, 22193, 4)	0.0165366	0.239119
Thsd7b	5	0.25	0.11	0.1	0.09	-0.11	8760	19412	20759	22193	80579	(87435, 5, 22193, 4)	0.0165366	0.239119
Tial1	5	0.42	0.16	0.16	0.09	-0.04	4502	14165	14165	22193	60764	(87435, 5, 22193, 4)	0.0165366	0.239119
Trp53	5	0.19	0.17	0.16	0.09	-0.02	11902	13325	14165	22193	51012	(87435, 5, 22193, 4)	0.0165366	0.239119
Zkscan1	5	0.92	0.29	0.18	0.09	-0.05	1056	7277	12548	22193	64918	(87435, 5, 22193, 4)	0.0165366	0.239119
2700050L05Rik	5	1.3	0.12	-0.02	-0.05	-0.21	293	18155	51012	64918	83994	(87435, 5, 293, 1)	0.0166438	0.239119
Btbd6	5	1.3	0.1	0.01	0	-0.02	293	20759	39138	41727	51012	(87435, 5, 293, 1)	0.0166438	0.239119
Camk4	5	1.3	-0.02	-0.02	-0.02	-0.09	293	51012	51012	51012	77653	(87435, 5, 293, 1)	0.0166438	0.239119
E130012A19Rik	5	1.3	0.01	-0.04	-0.21	-0.39	293	39138	60764	83994	86270	(87435, 5, 293, 1)	0.0166438	0.239119
Tcf7l1	5	1.3	0.02	-0.02	-0.04	-0.1	293	36413	51012	60764	79344	(87435, 5, 293, 1)	0.0166438	0.239119
Dub2a	2	0.34	0.2	NA	NA	NA	6007	11282	NA	NA	NA	(87435, 2, 11282, 2)	0.0166482	0.239119
Serpinb9g	2	0.21	0.2	NA	NA	NA	10704	11282	NA	NA	NA	(87435, 2, 11282, 2)	0.0166482	0.239119
Rnf125	4	1.23	0.18	0.05	-0.02	NA	368	12548	29407	51012	NA	(87435, 4, 368, 1)	0.0167297	0.239119
Vcan	4	1.23	0.07	0.06	0.02	NA	368	25510	27363	36413	NA	(87435, 4, 368, 1)	0.0167297	0.239119
1810024B03Rik	3	1.06	0.31	-0.11	NA	NA	665	6714	80579	NA	NA	(87435, 3, 6714, 2)	0.0167818	0.239119
Olfr1179	3	0.4	0.31	0.03	NA	NA	4814	6714	33753	NA	NA	(87435, 3, 6714, 2)	0.0167818	0.239119
Styx	3	0.49	0.31	-0.06	NA	NA	3671	6714	68998	NA	NA	(87435, 3, 6714, 2)	0.0167818	0.239119
Dnaja1	4	0.27	0.14	0.11	0.04	NA	7974	16026	19412	31510	NA	(87435, 4, 31510, 4)	0.0168655	0.239119
Gm94	4	1.02	0.09	0.06	0.04	NA	761	22193	27363	31510	NA	(87435, 4, 31510, 4)	0.0168655	0.239119
Klk1b27	4	0.4	0.12	0.06	0.04	NA	4814	18155	27363	31510	NA	(87435, 4, 31510, 4)	0.0168655	0.239119
Mmadhc	4	0.28	0.08	0.06	0.04	NA	7596	23825	27363	31510	NA	(87435, 4, 31510, 4)	0.0168655	0.239119
Nid2	4	0.38	0.2	0.05	0.04	NA	5182	11282	29407	31510	NA	(87435, 4, 31510, 4)	0.0168655	0.239119
Olfr107	4	0.3	0.23	0.06	0.04	NA	7001	9606	27363	31510	NA	(87435, 4, 31510, 4)	0.0168655	0.239119
Olfr1261	4	0.14	0.08	0.04	0.04	NA	16026	23825	31510	31510	NA	(87435, 4, 31510, 4)	0.0168655	0.239119
Olfr622	4	0.2	0.18	0.1	0.04	NA	11282	12548	20759	31510	NA	(87435, 4, 31510, 4)	0.0168655	0.239119
Olfr850	4	0.12	0.1	0.05	0.04	NA	18155	20759	29407	31510	NA	(87435, 4, 31510, 4)	0.0168655	0.239119
Olfr913	4	0.27	0.17	0.07	0.04	NA	7974	13325	25510	31510	NA	(87435, 4, 31510, 4)	0.0168655	0.239119
Olfr918	4	0.11	0.07	0.05	0.04	NA	19412	25510	29407	31510	NA	(87435, 4, 31510, 4)	0.0168655	0.239119
Pip	4	0.22	0.14	0.13	0.04	NA	10154	16026	17006	31510	NA	(87435, 4, 31510, 4)	0.0168655	0.239119
Plscr1	4	0.12	0.09	0.07	0.04	NA	18155	22193	25510	31510	NA	(87435, 4, 31510, 4)	0.0168655	0.239119
St7l	4	0.19	0.09	0.04	0.04	NA	11902	22193	31510	31510	NA	(87435, 4, 31510, 4)	0.0168655	0.239119
Sycp3	4	0.56	0.16	0.14	0.04	NA	2985	14165	16026	31510	NA	(87435, 4, 31510, 4)	0.0168655	0.239119
Vbp1	4	0.23	0.2	0.05	0.04	NA	9606	11282	29407	31510	NA	(87435, 4, 31510, 4)	0.0168655	0.239119
Vmn1r201	4	0.12	0.07	0.06	0.04	NA	18155	25510	27363	31510	NA	(87435, 4, 31510, 4)	0.0168655	0.239119
Vmn1r205	4	0.25	0.14	0.09	0.04	NA	8760	16026	22193	31510	NA	(87435, 4, 31510, 4)	0.0168655	0.239119
Vmn2r28	4	0.21	0.14	0.07	0.04	NA	10704	16026	25510	31510	NA	(87435, 4, 31510, 4)	0.0168655	0.239119
Olfr806	4	0.4	0.4	0.06	-0.04	NA	4814	4814	27363	60764	NA	(87435, 4, 4814, 2)	0.0168779	0.239119
Rgs17	4	0.63	0.4	0.1	-0.14	NA	2483	4814	20759	83004	NA	(87435, 4, 4814, 2)	0.0168779	0.239119
Tmem88	4	0.77	0.4	0.05	-0.02	NA	1676	4814	29407	51012	NA	(87435, 4, 4814, 2)	0.0168779	0.239119
Olfr799	3	1.14	0.08	0.05	NA	NA	495	23825	29407	NA	NA	(87435, 3, 495, 1)	0.0168883	0.239119
Lrwd1	5	0.88	0.48	0.05	-0.02	-0.06	1213	3765	29407	51012	68998	(87435, 5, 3765, 2)	0.0169927	0.239119
Nt5dc2	5	0.67	0.48	0.01	-0.08	-0.14	2220	3765	39138	75636	83004	(87435, 5, 3765, 2)	0.0169927	0.239119
Pcdha1	5	0.51	0.48	0.07	-0.07	-0.14	3461	3765	25510	72729	83004	(87435, 5, 3765, 2)	0.0169927	0.239119
Ppig	5	0.74	0.48	0.08	-0.05	-0.09	1830	3765	23825	64918	77653	(87435, 5, 3765, 2)	0.0169927	0.239119
Gm13125	5	1.29	0.23	0.07	0.02	-0.08	302	9606	25510	36413	75636	(87435, 5, 302, 1)	0.0171515	0.239119
Slc12a1	5	1.29	0.47	-0.03	-0.04	-0.06	302	3875	55691	60764	68998	(87435, 5, 302, 1)	0.0171515	0.239119
Cep68	5	0.29	0.27	0.2	-0.07	-0.34	7277	7974	11282	72729	85876	(87435, 5, 11282, 3)	0.0175367	0.239119
Cmtm7	5	0.36	0.22	0.2	-0.04	-0.25	5561	10154	11282	60764	84772	(87435, 5, 11282, 3)	0.0175367	0.239119
Csf2rb2	5	1.18	0.29	0.2	-0.06	-0.08	430	7277	11282	68998	75636	(87435, 5, 11282, 3)	0.0175367	0.239119
Dhx29	5	1.16	0.36	0.2	0.08	-0.02	463	5561	11282	23825	51012	(87435, 5, 11282, 3)	0.0175367	0.239119
Il20	5	0.98	0.28	0.2	0	-0.06	867	7596	11282	41727	68998	(87435, 5, 11282, 3)	0.0175367	0.239119
Kifc2	5	0.29	0.25	0.2	-0.04	-0.04	7277	8760	11282	60764	60764	(87435, 5, 11282, 3)	0.0175367	0.239119
Lpcat2	5	0.21	0.21	0.2	-0.07	-0.11	10704	10704	11282	72729	80579	(87435, 5, 11282, 3)	0.0175367	0.239119
Lrrc8d	5	0.24	0.22	0.2	-0.03	-0.05	9157	10154	11282	55691	64918	(87435, 5, 11282, 3)	0.0175367	0.239119
Lrrn3	5	0.23	0.22	0.2	0.06	-0.03	9606	10154	11282	27363	55691	(87435, 5, 11282, 3)	0.0175367	0.239119
Olfr307	5	0.37	0.22	0.2	-0.03	-0.04	5368	10154	11282	55691	60764	(87435, 5, 11282, 3)	0.0175367	0.239119
Pcdha2	5	0.26	0.22	0.2	-0.09	-0.1	8344	10154	11282	77653	79344	(87435, 5, 11282, 3)	0.0175367	0.239119
Phf8	5	0.99	0.46	0.2	0.03	-0.09	838	4000	11282	33753	77653	(87435, 5, 11282, 3)	0.0175367	0.239119
Serpinb1c	5	0.37	0.21	0.2	0.03	-0.01	5368	10704	11282	33753	44070	(87435, 5, 11282, 3)	0.0175367	0.239119
Tchhl1	5	0.25	0.21	0.2	-0.05	-0.1	8760	10704	11282	64918	79344	(87435, 5, 11282, 3)	0.0175367	0.239119
Tgds	5	0.32	0.24	0.2	0.07	-0.03	6467	9157	11282	25510	55691	(87435, 5, 11282, 3)	0.0175367	0.239119
Tmem168	5	0.66	0.27	0.2	0.03	-0.15	2274	7974	11282	33753	83386	(87435, 5, 11282, 3)	0.0175367	0.239119
Zkscan16	5	0.43	0.22	0.2	0.01	-0.03	4362	10154	11282	39138	55691	(87435, 5, 11282, 3)	0.0175367	0.239119
Csnka2ip	4	0.25	0.18	0.15	0	NA	8760	12548	15044	41727	NA	(87435, 4, 15044, 3)	0.0177431	0.239119
Gpm6b	4	0.29	0.2	0.15	-0.03	NA	7277	11282	15044	55691	NA	(87435, 4, 15044, 3)	0.0177431	0.239119
Olfr1352	4	0.32	0.25	0.15	0	NA	6467	8760	15044	41727	NA	(87435, 4, 15044, 3)	0.0177431	0.239119
Olfr410	4	0.34	0.18	0.15	-0.08	NA	6007	12548	15044	75636	NA	(87435, 4, 15044, 3)	0.0177431	0.239119
Olfr972	4	0.86	0.27	0.15	-0.03	NA	1283	7974	15044	55691	NA	(87435, 4, 15044, 3)	0.0177431	0.239119
Olfr996	4	0.27	0.2	0.15	-0.08	NA	7974	11282	15044	75636	NA	(87435, 4, 15044, 3)	0.0177431	0.239119
Prkab1	4	0.33	0.22	0.15	-0.04	NA	6244	10154	15044	60764	NA	(87435, 4, 15044, 3)	0.0177431	0.239119
Ric3	4	0.25	0.22	0.15	-0.02	NA	8760	10154	15044	51012	NA	(87435, 4, 15044, 3)	0.0177431	0.239119
Skint7	4	0.32	0.16	0.15	-0.11	NA	6467	14165	15044	80579	NA	(87435, 4, 15044, 3)	0.0177431	0.239119
Vmn1r44	4	0.21	0.16	0.15	-0.01	NA	10704	14165	15044	44070	NA	(87435, 4, 15044, 3)	0.0177431	0.239119
Zfp933	4	0.19	0.19	0.15	-0.02	NA	11902	11902	15044	51012	NA	(87435, 4, 15044, 3)	0.0177431	0.239119
A630073D07Rik	3	1.13	0	-0.06	NA	NA	522	41727	68998	NA	NA	(87435, 3, 522, 1)	0.0178039	0.239119
Olfr406-ps	3	1.13	0	-0.03	NA	NA	522	41727	55691	NA	NA	(87435, 3, 522, 1)	0.0178039	0.239119
Zfp708	3	1.13	0.02	-0.08	NA	NA	522	36413	75636	NA	NA	(87435, 3, 522, 1)	0.0178039	0.239119
Boc	5	1.28	0.26	-0.02	-0.04	-0.43	316	8344	51012	60764	86502	(87435, 5, 316, 1)	0.0179408	0.239119
C1galt1	5	1.28	0.06	0.04	0.02	-0.06	316	27363	31510	36413	68998	(87435, 5, 316, 1)	0.0179408	0.239119
Eps8l3	5	1.28	0.29	0.13	0.05	-0.01	316	7277	17006	29407	44070	(87435, 5, 316, 1)	0.0179408	0.239119
F11r	5	1.28	0.11	0.06	-0.02	-0.12	316	19412	27363	51012	81709	(87435, 5, 316, 1)	0.0179408	0.239119
Olfr790	5	1.28	0.26	0.06	0.02	-0.05	316	8344	27363	36413	64918	(87435, 5, 316, 1)	0.0179408	0.239119
Phf23	5	1.28	0.12	0.1	-0.03	-0.07	316	18155	20759	55691	72729	(87435, 5, 316, 1)	0.0179408	0.239119
Scamp1	5	1.28	0.13	0.11	0.02	-0.03	316	17006	19412	36413	55691	(87435, 5, 316, 1)	0.0179408	0.239119
Sik1	5	1.28	0.03	0	-0.02	-0.07	316	33753	41727	51012	72729	(87435, 5, 316, 1)	0.0179408	0.239119
Slc7a9	5	1.28	0.26	0.1	0.03	-0.03	316	8344	20759	33753	55691	(87435, 5, 316, 1)	0.0179408	0.239119
1700019N19Rik	5	1.18	0.47	0.08	0.05	-0.15	430	3875	23825	29407	83386	(87435, 5, 3875, 2)	0.017954	0.239119
Gm13011	5	0.52	0.47	0.18	0.04	-0.04	3368	3875	12548	31510	60764	(87435, 5, 3875, 2)	0.017954	0.239119
Pak3	5	0.63	0.47	0.17	0.04	-0.03	2483	3875	13325	31510	55691	(87435, 5, 3875, 2)	0.017954	0.239119
Pias3	5	0.69	0.47	0.03	0.02	-0.11	2108	3875	33753	36413	80579	(87435, 5, 3875, 2)	0.017954	0.239119
Pmp22	5	0.86	0.47	0.15	0.07	-0.03	1283	3875	15044	25510	55691	(87435, 5, 3875, 2)	0.017954	0.239119
Smgc	5	0.68	0.47	0.13	-0.05	-0.11	2167	3875	17006	64918	80579	(87435, 5, 3875, 2)	0.017954	0.239119
4930503B20Rik	5	0.17	0.11	0.1	0.04	0.01	13325	19412	20759	31510	39138	(87435, 5, 39138, 5)	0.0179682	0.239119
5730528L13Rik	5	0.35	0.1	0.08	0.01	0.01	5787	20759	23825	39138	39138	(87435, 5, 39138, 5)	0.0179682	0.239119
Acoxl	5	0.02	0.02	0.02	0.02	0.01	36413	36413	36413	36413	39138	(87435, 5, 39138, 5)	0.0179682	0.239119
Agtpbp1	5	0.66	0.12	0.04	0.02	0.01	2274	18155	31510	36413	39138	(87435, 5, 39138, 5)	0.0179682	0.239119
AI607873	5	0.83	0.18	0.12	0.02	0.01	1413	12548	18155	36413	39138	(87435, 5, 39138, 5)	0.0179682	0.239119
Ankrd2	5	0.38	0.28	0.09	0.07	0.01	5182	7596	22193	25510	39138	(87435, 5, 39138, 5)	0.0179682	0.239119
Ankrd32	5	0.46	0.09	0.07	0.04	0.01	4000	22193	25510	31510	39138	(87435, 5, 39138, 5)	0.0179682	0.239119
Aox3	5	0.34	0.24	0.05	0.01	0.01	6007	9157	29407	39138	39138	(87435, 5, 39138, 5)	0.0179682	0.239119
Ate1	5	0.29	0.1	0.09	0.04	0.01	7277	20759	22193	31510	39138	(87435, 5, 39138, 5)	0.0179682	0.239119
Atl1	5	0.22	0.19	0.08	0.07	0.01	10154	11902	23825	25510	39138	(87435, 5, 39138, 5)	0.0179682	0.239119
Blk	5	0.32	0.13	0.02	0.02	0.01	6467	17006	36413	36413	39138	(87435, 5, 39138, 5)	0.0179682	0.239119
Bmpr2	5	0.14	0.1	0.09	0.07	0.01	16026	20759	22193	25510	39138	(87435, 5, 39138, 5)	0.0179682	0.239119
Ces3a	5	0.57	0.12	0.05	0.05	0.01	2908	18155	29407	29407	39138	(87435, 5, 39138, 5)	0.0179682	0.239119
Ciao1	5	0.49	0.15	0.05	0.05	0.01	3671	15044	29407	29407	39138	(87435, 5, 39138, 5)	0.0179682	0.239119
Cnot4	5	0.33	0.11	0.1	0.04	0.01	6244	19412	20759	31510	39138	(87435, 5, 39138, 5)	0.0179682	0.239119
Colec12	5	0.19	0.15	0.15	0.07	0.01	11902	15044	15044	25510	39138	(87435, 5, 39138, 5)	0.0179682	0.239119
Crlf3	5	0.32	0.14	0.04	0.02	0.01	6467	16026	31510	36413	39138	(87435, 5, 39138, 5)	0.0179682	0.239119
Crygn	5	0.18	0.18	0.14	0.01	0.01	12548	12548	16026	39138	39138	(87435, 5, 39138, 5)	0.0179682	0.239119
Dag1	5	0.57	0.16	0.09	0.08	0.01	2908	14165	22193	23825	39138	(87435, 5, 39138, 5)	0.0179682	0.239119
Dak	5	0.28	0.21	0.17	0.06	0.01	7596	10704	13325	27363	39138	(87435, 5, 39138, 5)	0.0179682	0.239119
Egfl6	5	0.35	0.14	0.09	0.08	0.01	5787	16026	22193	23825	39138	(87435, 5, 39138, 5)	0.0179682	0.239119
Eif2b3	5	0.23	0.12	0.04	0.02	0.01	9606	18155	31510	36413	39138	(87435, 5, 39138, 5)	0.0179682	0.239119
Fam134a	5	0.43	0.28	0.09	0.01	0.01	4362	7596	22193	39138	39138	(87435, 5, 39138, 5)	0.0179682	0.239119
Fam178a	5	0.23	0.18	0.08	0.04	0.01	9606	12548	23825	31510	39138	(87435, 5, 39138, 5)	0.0179682	0.239119
Fgf14	5	0.77	0.12	0.08	0.06	0.01	1676	18155	23825	27363	39138	(87435, 5, 39138, 5)	0.0179682	0.239119
Gm6588	5	0.48	0.41	0.05	0.04	0.01	3765	4648	29407	31510	39138	(87435, 5, 39138, 5)	0.0179682	0.239119
Gm6614	5	0.15	0.1	0.05	0.03	0.01	15044	20759	29407	33753	39138	(87435, 5, 39138, 5)	0.0179682	0.239119
Gm732	5	0.38	0.21	0.09	0.01	0.01	5182	10704	22193	39138	39138	(87435, 5, 39138, 5)	0.0179682	0.239119
Gpr146	5	0.82	0.32	0.05	0.03	0.01	1448	6467	29407	33753	39138	(87435, 5, 39138, 5)	0.0179682	0.239119
Kcnb1	5	0.12	0.1	0.02	0.01	0.01	18155	20759	36413	39138	39138	(87435, 5, 39138, 5)	0.0179682	0.239119
Kctd4	5	0.32	0.09	0.08	0.01	0.01	6467	22193	23825	39138	39138	(87435, 5, 39138, 5)	0.0179682	0.239119
Kifap3	5	0.34	0.32	0.11	0.05	0.01	6007	6467	19412	29407	39138	(87435, 5, 39138, 5)	0.0179682	0.239119
Lrrc69	5	0.18	0.11	0.06	0.06	0.01	12548	19412	27363	27363	39138	(87435, 5, 39138, 5)	0.0179682	0.239119
Man2b1	5	0.27	0.07	0.02	0.01	0.01	7974	25510	36413	39138	39138	(87435, 5, 39138, 5)	0.0179682	0.239119
Map4k4	5	0.52	0.15	0.13	0.07	0.01	3368	15044	17006	25510	39138	(87435, 5, 39138, 5)	0.0179682	0.239119
Mcoln3	5	0.15	0.12	0.06	0.01	0.01	15044	18155	27363	39138	39138	(87435, 5, 39138, 5)	0.0179682	0.239119
Mkks	5	0.46	0.17	0.07	0.03	0.01	4000	13325	25510	33753	39138	(87435, 5, 39138, 5)	0.0179682	0.239119
Myo16	5	1	0.1	0.08	0.07	0.01	808	20759	23825	25510	39138	(87435, 5, 39138, 5)	0.0179682	0.239119
Nlrp3	5	0.66	0.18	0.14	0.03	0.01	2274	12548	16026	33753	39138	(87435, 5, 39138, 5)	0.0179682	0.239119
Npffr1	5	0.23	0.12	0.09	0.06	0.01	9606	18155	22193	27363	39138	(87435, 5, 39138, 5)	0.0179682	0.239119
Ocrl	5	0.23	0.09	0.04	0.01	0.01	9606	22193	31510	39138	39138	(87435, 5, 39138, 5)	0.0179682	0.239119
Olfr1006	5	0.35	0.22	0.13	0.04	0.01	5787	10154	17006	31510	39138	(87435, 5, 39138, 5)	0.0179682	0.239119
Olfr1042	5	0.34	0.09	0.03	0.01	0.01	6007	22193	33753	39138	39138	(87435, 5, 39138, 5)	0.0179682	0.239119
Olfr589	5	0.56	0.12	0.1	0.05	0.01	2985	18155	20759	29407	39138	(87435, 5, 39138, 5)	0.0179682	0.239119
Olfr641	5	0.38	0.26	0.12	0.04	0.01	5182	8344	18155	31510	39138	(87435, 5, 39138, 5)	0.0179682	0.239119
Olfr934	5	0.56	0.4	0.11	0.03	0.01	2985	4814	19412	33753	39138	(87435, 5, 39138, 5)	0.0179682	0.239119
Pbx3	5	0.32	0.28	0.09	0.02	0.01	6467	7596	22193	36413	39138	(87435, 5, 39138, 5)	0.0179682	0.239119
Pcca	5	0.27	0.04	0.03	0.03	0.01	7974	31510	33753	33753	39138	(87435, 5, 39138, 5)	0.0179682	0.239119
Pi15	5	0.05	0.05	0.03	0.02	0.01	29407	29407	33753	36413	39138	(87435, 5, 39138, 5)	0.0179682	0.239119
Pik3ap1	5	0.65	0.27	0.14	0.06	0.01	2336	7974	16026	27363	39138	(87435, 5, 39138, 5)	0.0179682	0.239119
Pmm2	5	0.16	0.13	0.08	0.05	0.01	14165	17006	23825	29407	39138	(87435, 5, 39138, 5)	0.0179682	0.239119
Ptgs2	5	0.27	0.12	0.07	0.01	0.01	7974	18155	25510	39138	39138	(87435, 5, 39138, 5)	0.0179682	0.239119
Rapsn	5	0.2	0.12	0.04	0.03	0.01	11282	18155	31510	33753	39138	(87435, 5, 39138, 5)	0.0179682	0.239119
Rbm20	5	1.17	0.21	0.13	0.08	0.01	450	10704	17006	23825	39138	(87435, 5, 39138, 5)	0.0179682	0.239119
Rbpms	5	0.4	0.27	0.03	0.01	0.01	4814	7974	33753	39138	39138	(87435, 5, 39138, 5)	0.0179682	0.239119
Rgr	5	0.16	0.12	0.03	0.01	0.01	14165	18155	33753	39138	39138	(87435, 5, 39138, 5)	0.0179682	0.239119
Rnaseh2b	5	0.66	0.21	0.05	0.02	0.01	2274	10704	29407	36413	39138	(87435, 5, 39138, 5)	0.0179682	0.239119
Sc4mol	5	0.14	0.12	0.08	0.06	0.01	16026	18155	23825	27363	39138	(87435, 5, 39138, 5)	0.0179682	0.239119
Shcbp1	5	0.1	0.06	0.01	0.01	0.01	20759	27363	39138	39138	39138	(87435, 5, 39138, 5)	0.0179682	0.239119
Slc16a4	5	0.37	0.22	0.04	0.04	0.01	5368	10154	31510	31510	39138	(87435, 5, 39138, 5)	0.0179682	0.239119
Slc5a10	5	0.39	0.26	0.12	0.05	0.01	4989	8344	18155	29407	39138	(87435, 5, 39138, 5)	0.0179682	0.239119
Smarcal1	5	0.26	0.25	0.14	0.07	0.01	8344	8760	16026	25510	39138	(87435, 5, 39138, 5)	0.0179682	0.239119
Snx7	5	0.28	0.2	0.08	0.04	0.01	7596	11282	23825	31510	39138	(87435, 5, 39138, 5)	0.0179682	0.239119
Snx9	5	0.24	0.14	0.06	0.05	0.01	9157	16026	27363	29407	39138	(87435, 5, 39138, 5)	0.0179682	0.239119
Spock1	5	0.24	0.09	0.09	0.08	0.01	9157	22193	22193	23825	39138	(87435, 5, 39138, 5)	0.0179682	0.239119
Styxl1	5	0.31	0.13	0.04	0.02	0.01	6714	17006	31510	36413	39138	(87435, 5, 39138, 5)	0.0179682	0.239119
Tmem135	5	0.07	0.06	0.05	0.03	0.01	25510	27363	29407	33753	39138	(87435, 5, 39138, 5)	0.0179682	0.239119
Tmx3	5	0.3	0.21	0.17	0.03	0.01	7001	10704	13325	33753	39138	(87435, 5, 39138, 5)	0.0179682	0.239119
Ttc29	5	0.18	0.05	0.04	0.03	0.01	12548	29407	31510	33753	39138	(87435, 5, 39138, 5)	0.0179682	0.239119
Wdr52	5	0.47	0.08	0.05	0.03	0.01	3875	23825	29407	33753	39138	(87435, 5, 39138, 5)	0.0179682	0.239119
Wdr69	5	0.33	0.17	0.1	0.01	0.01	6244	13325	20759	39138	39138	(87435, 5, 39138, 5)	0.0179682	0.239119
Zc3h7b	5	0.16	0.06	0.05	0.03	0.01	14165	27363	29407	33753	39138	(87435, 5, 39138, 5)	0.0179682	0.239119
Zfp60	5	0.25	0.2	0.17	0.08	0.01	8760	11282	13325	23825	39138	(87435, 5, 39138, 5)	0.0179682	0.239119
Zfyve27	5	0.74	0.16	0.1	0.05	0.01	1830	14165	20759	29407	39138	(87435, 5, 39138, 5)	0.0179682	0.239119
Zzef1	5	0.19	0.18	0.11	0.03	0.01	11902	12548	19412	33753	39138	(87435, 5, 39138, 5)	0.0179682	0.239119
Hrasls	4	0.75	0.39	0.04	-0.02	NA	1778	4989	31510	51012	NA	(87435, 4, 4989, 2)	0.0180775	0.240072
Mc3r	4	0.42	0.39	0.01	-0.15	NA	4502	4989	39138	83386	NA	(87435, 4, 4989, 2)	0.0180775	0.240072
Tomm40l	4	0.44	0.39	0.08	0	NA	4237	4989	23825	41727	NA	(87435, 4, 4989, 2)	0.0180775	0.240072
Olfr1097	3	0.38	0.3	-0.06	NA	NA	5182	7001	68998	NA	NA	(87435, 3, 7001, 2)	0.0182052	0.241433
Olfr484	3	0.51	0.3	-0.05	NA	NA	3461	7001	64918	NA	NA	(87435, 3, 7001, 2)	0.0182052	0.241433
Il15	4	1.2	0.02	-0.02	-0.1	NA	401	36413	51012	79344	NA	(87435, 4, 401, 1)	0.0182195	0.241456
C130050O18Rik	5	1.27	0.24	0.05	0.04	-0.07	323	9157	29407	31510	72729	(87435, 5, 323, 1)	0.0183353	0.24232
Lrrc47	5	1.27	0.02	-0.02	-0.08	-0.12	323	36413	51012	75636	81709	(87435, 5, 323, 1)	0.0183353	0.24232
Rnf34	5	1.27	0.25	0.01	-0.1	-0.22	323	8760	39138	79344	84208	(87435, 5, 323, 1)	0.0183353	0.24232
Runx1t1	5	1.27	0.13	0.01	-0.09	-0.4	323	17006	39138	77653	86324	(87435, 5, 323, 1)	0.0183353	0.24232
Akr1b10	2	1	-0.03	NA	NA	NA	808	55691	NA	NA	NA	(87435, 2, 808, 1)	0.018397	0.242967
Olfr975	3	1.12	0.04	-0.03	NA	NA	540	31510	55691	NA	NA	(87435, 3, 540, 1)	0.0184141	0.243025
Defb9	2	0.99	0.19	NA	NA	NA	838	11902	NA	NA	NA	(87435, 2, 11902, 2)	0.0185284	0.244197
Plac8	2	0.69	0.19	NA	NA	NA	2108	11902	NA	NA	NA	(87435, 2, 11902, 2)	0.0185284	0.244197
Olfr1020	4	1.19	0.08	0.07	-0.11	NA	413	23825	25510	80579	NA	(87435, 4, 413, 1)	0.0187609	0.246922
Ppp1cb	4	1.19	0.04	-0.02	-0.11	NA	413	31510	51012	80579	NA	(87435, 4, 413, 1)	0.0187609	0.246922
Prl2a1	3	1.11	0.1	-0.09	NA	NA	552	20759	77653	NA	NA	(87435, 3, 552, 1)	0.0188207	0.247538
1700021K19Rik	5	0.48	0.46	-0.02	-0.03	-0.04	3765	4000	51012	55691	60764	(87435, 5, 4000, 2)	0.0190753	0.249346
Abcb11	5	0.61	0.46	0.11	-0.02	-0.03	2588	4000	19412	51012	55691	(87435, 5, 4000, 2)	0.0190753	0.249346
Atg2b	5	0.65	0.46	0	-0.05	-0.1	2336	4000	41727	64918	79344	(87435, 5, 4000, 2)	0.0190753	0.249346
Bsg	5	0.49	0.46	0.1	0.04	-0.11	3671	4000	20759	31510	80579	(87435, 5, 4000, 2)	0.0190753	0.249346
Camk2d	5	0.68	0.46	0.01	-0.06	-0.22	2167	4000	39138	68998	84208	(87435, 5, 4000, 2)	0.0190753	0.249346
Olfr399	5	0.92	0.46	0.01	-0.01	-0.01	1056	4000	39138	44070	44070	(87435, 5, 4000, 2)	0.0190753	0.249346
Stat5b	5	0.65	0.46	-0.02	-0.04	-0.04	2336	4000	51012	60764	60764	(87435, 5, 4000, 2)	0.0190753	0.249346
Tmem177	5	0.5	0.46	0.09	-0.02	-0.14	3563	4000	22193	51012	83004	(87435, 5, 4000, 2)	0.0190753	0.249346
Vmn2r61	5	0.86	0.46	0.09	-0.03	-0.06	1283	4000	22193	55691	68998	(87435, 5, 4000, 2)	0.0190753	0.249346
Adamts15	5	1.26	0.07	-0.02	-0.08	-0.26	338	25510	51012	75636	84937	(87435, 5, 338, 1)	0.0191802	0.249695
Insig2	5	1.26	0.12	0.03	0.01	-0.06	338	18155	33753	39138	68998	(87435, 5, 338, 1)	0.0191802	0.249695
Mlf2	5	1.26	0.12	0.11	0.07	-0.23	338	18155	19412	25510	84424	(87435, 5, 338, 1)	0.0191802	0.249695
Myoz3	5	1.26	0.2	-0.06	-0.07	-0.13	338	11282	68998	72729	82448	(87435, 5, 338, 1)	0.0191802	0.249695
Olfr239	5	1.26	0.18	0.16	-0.04	-0.1	338	12548	14165	60764	79344	(87435, 5, 338, 1)	0.0191802	0.249695
Ppfibp2	5	1.26	0.28	0.03	0	-0.12	338	7596	33753	41727	81709	(87435, 5, 338, 1)	0.0191802	0.249695
6030498E09Rik	4	0.58	0.38	0.14	0.01	NA	2826	5182	16026	39138	NA	(87435, 4, 5182, 2)	0.019444	0.252614
Fabp12	4	0.62	0.38	-0.04	-0.05	NA	2532	5182	60764	64918	NA	(87435, 4, 5182, 2)	0.019444	0.252614
Gm12942	4	0.46	0.38	0.11	-0.04	NA	4000	5182	19412	60764	NA	(87435, 4, 5182, 2)	0.019444	0.252614
Txn2	4	1.18	-0.02	-0.05	-0.13	NA	430	51012	64918	82448	NA	(87435, 4, 430, 1)	0.0195274	0.253526
Gpr123	5	1.25	0.06	0.03	-0.03	-0.06	346	27363	33753	55691	68998	(87435, 5, 346, 1)	0.0196306	0.254176
Nkapl	5	1.25	0	-0.01	-0.04	-0.06	346	41727	44070	60764	68998	(87435, 5, 346, 1)	0.0196306	0.254176
Pdc	5	1.25	0.08	0.01	0	-0.15	346	23825	39138	41727	83386	(87435, 5, 346, 1)	0.0196306	0.254176
Zfp866	5	1.25	0.05	0.03	-0.02	-0.06	346	29407	33753	51012	68998	(87435, 5, 346, 1)	0.0196306	0.254176
Olfr1048	3	1.1	0.21	0.07	NA	NA	577	10704	25510	NA	NA	(87435, 3, 577, 1)	0.0196674	0.254211
Cds2	5	1.24	0.02	-0.05	-0.08	-0.1	356	36413	64918	75636	79344	(87435, 5, 356, 1)	0.0201933	0.254211
Glp2r	5	1.24	0.17	0.11	-0.03	-0.08	356	13325	19412	55691	75636	(87435, 5, 356, 1)	0.0201933	0.254211
Mtnr1a	5	1.24	0.2	0.07	-0.01	-0.08	356	11282	25510	44070	75636	(87435, 5, 356, 1)	0.0201933	0.254211
Pak4	5	1.24	0.3	-0.06	-0.09	-0.12	356	7001	68998	77653	81709	(87435, 5, 356, 1)	0.0201933	0.254211
Tas2r105	5	1.24	0.19	0.09	0.04	-0.04	356	11902	22193	31510	60764	(87435, 5, 356, 1)	0.0201933	0.254211
Tstd2	5	1.24	0.09	0.02	-0.02	-0.16	356	22193	36413	51012	83614	(87435, 5, 356, 1)	0.0201933	0.254211
Amotl1	5	0.71	0.45	0.06	0.02	-0.08	1991	4122	27363	36413	75636	(87435, 5, 4122, 2)	0.020199	0.254211
Cd83	5	0.74	0.45	0.01	-0.06	-0.07	1830	4122	39138	68998	72729	(87435, 5, 4122, 2)	0.020199	0.254211
Gapdhs	5	0.54	0.45	0.18	-0.05	-0.11	3164	4122	12548	64918	80579	(87435, 5, 4122, 2)	0.020199	0.254211
Htr5b	5	0.79	0.45	0.01	-0.03	-0.09	1595	4122	39138	55691	77653	(87435, 5, 4122, 2)	0.020199	0.254211
Krt75	5	0.48	0.45	-0.06	-0.07	-0.1	3765	4122	68998	72729	79344	(87435, 5, 4122, 2)	0.020199	0.254211
Olfr835	5	0.73	0.45	0.05	-0.06	-0.06	1885	4122	29407	68998	68998	(87435, 5, 4122, 2)	0.020199	0.254211
Rp2h	5	1.11	0.45	0.08	0.03	-0.07	552	4122	23825	33753	72729	(87435, 5, 4122, 2)	0.020199	0.254211
Slfn8	5	0.61	0.45	0	-0.05	-0.08	2588	4122	41727	64918	75636	(87435, 5, 4122, 2)	0.020199	0.254211
Smarcb1	5	0.75	0.45	-0.01	-0.02	-0.05	1778	4122	44070	51012	64918	(87435, 5, 4122, 2)	0.020199	0.254211
Twsg1	5	0.63	0.45	-0.02	-0.06	-0.1	2483	4122	51012	68998	79344	(87435, 5, 4122, 2)	0.020199	0.254211
Cypt15	3	0.11	0.11	0.08	NA	NA	19412	19412	23825	NA	NA	(87435, 3, 23825, 3)	0.0202303	0.254211
Gm904	3	0.27	0.23	0.08	NA	NA	7974	9606	23825	NA	NA	(87435, 3, 23825, 3)	0.0202303	0.254211
Mrps18c	3	0.88	0.1	0.08	NA	NA	1213	20759	23825	NA	NA	(87435, 3, 23825, 3)	0.0202303	0.254211
Nat15	3	0.32	0.15	0.08	NA	NA	6467	15044	23825	NA	NA	(87435, 3, 23825, 3)	0.0202303	0.254211
Olfr1061	3	1.09	0.11	0.08	NA	NA	598	19412	23825	NA	NA	(87435, 3, 23825, 3)	0.0202303	0.254211
Rhox3h	3	0.41	0.23	0.08	NA	NA	4648	9606	23825	NA	NA	(87435, 3, 23825, 3)	0.0202303	0.254211
Trmt2b	3	0.63	0.09	0.08	NA	NA	2483	22193	23825	NA	NA	(87435, 3, 23825, 3)	0.0202303	0.254211
Trp53inp1	3	0.13	0.13	0.08	NA	NA	17006	17006	23825	NA	NA	(87435, 3, 23825, 3)	0.0202303	0.254211
Vmn2r121	3	0.4	0.11	0.08	NA	NA	4814	19412	23825	NA	NA	(87435, 3, 23825, 3)	0.0202303	0.254211
Gm4902	2	0.97	0.01	NA	NA	NA	894	39138	NA	NA	NA	(87435, 2, 894, 1)	0.020345	0.254211
6330403A02Rik	5	0.86	0.4	0.19	-0.02	-0.1	1283	4814	11902	51012	79344	(87435, 5, 11902, 3)	0.0203501	0.254211
Acot5	5	0.45	0.36	0.19	0	-0.09	4122	5561	11902	41727	77653	(87435, 5, 11902, 3)	0.0203501	0.254211
Adam26b	5	0.55	0.38	0.19	-0.03	-0.05	3080	5182	11902	55691	64918	(87435, 5, 11902, 3)	0.0203501	0.254211
Arntl2	5	0.24	0.21	0.19	-0.03	-0.09	9157	10704	11902	55691	77653	(87435, 5, 11902, 3)	0.0203501	0.254211
Bex2	5	0.3	0.22	0.19	-0.06	-0.12	7001	10154	11902	68998	81709	(87435, 5, 11902, 3)	0.0203501	0.254211
Cdc25c	5	1.05	0.31	0.19	-0.04	-0.14	687	6714	11902	60764	83004	(87435, 5, 11902, 3)	0.0203501	0.254211
Cep250	5	0.4	0.21	0.19	0.01	-0.02	4814	10704	11902	39138	51012	(87435, 5, 11902, 3)	0.0203501	0.254211
Fam131b	5	0.38	0.36	0.19	0.05	-0.02	5182	5561	11902	29407	51012	(87435, 5, 11902, 3)	0.0203501	0.254211
Fcrl6	5	0.28	0.19	0.19	0	-0.05	7596	11902	11902	41727	64918	(87435, 5, 11902, 3)	0.0203501	0.254211
Folr1	5	0.85	0.27	0.19	-0.06	-0.51	1323	7974	11902	68998	86900	(87435, 5, 11902, 3)	0.0203501	0.254211
Gcnt1	5	0.59	0.27	0.19	-0.03	-0.04	2731	7974	11902	55691	60764	(87435, 5, 11902, 3)	0.0203501	0.254211
Gm13083	5	0.72	0.35	0.19	0.05	-0.04	1930	5787	11902	29407	60764	(87435, 5, 11902, 3)	0.0203501	0.254211
Il1b	5	0.46	0.22	0.19	0	0	4000	10154	11902	41727	41727	(87435, 5, 11902, 3)	0.0203501	0.254211
Klk1b1	5	0.34	0.23	0.19	-0.01	-0.01	6007	9606	11902	44070	44070	(87435, 5, 11902, 3)	0.0203501	0.254211
2011-03-01	5	1.09	0.26	0.19	-0.05	-0.05	598	8344	11902	64918	64918	(87435, 5, 11902, 3)	0.0203501	0.254211
Mcart1	5	0.23	0.19	0.19	0.05	-0.02	9606	11902	11902	29407	51012	(87435, 5, 11902, 3)	0.0203501	0.254211
Npy6r	5	0.45	0.25	0.19	0.06	-0.06	4122	8760	11902	27363	68998	(87435, 5, 11902, 3)	0.0203501	0.254211
Olfr1214	5	0.48	0.42	0.19	0.05	-0.02	3765	4502	11902	29407	51012	(87435, 5, 11902, 3)	0.0203501	0.254211
Olfr224	5	0.27	0.23	0.19	-0.07	-0.24	7974	9606	11902	72729	84598	(87435, 5, 11902, 3)	0.0203501	0.254211
Olfr31	5	0.3	0.24	0.19	-0.02	-0.03	7001	9157	11902	51012	55691	(87435, 5, 11902, 3)	0.0203501	0.254211
Phf19	5	0.31	0.21	0.19	-0.02	-0.04	6714	10704	11902	51012	60764	(87435, 5, 11902, 3)	0.0203501	0.254211
Rai2	5	0.87	0.4	0.19	-0.01	-0.12	1246	4814	11902	44070	81709	(87435, 5, 11902, 3)	0.0203501	0.254211
Rasal2	5	0.35	0.19	0.19	0.04	-0.12	5787	11902	11902	31510	81709	(87435, 5, 11902, 3)	0.0203501	0.254211
Smc1b	5	0.27	0.2	0.19	-0.04	-0.04	7974	11282	11902	60764	60764	(87435, 5, 11902, 3)	0.0203501	0.254211
Stat6	5	0.32	0.28	0.19	0.03	-0.06	6467	7596	11902	33753	68998	(87435, 5, 11902, 3)	0.0203501	0.254211
Ulk2	5	0.25	0.21	0.19	0.08	-0.08	8760	10704	11902	23825	75636	(87435, 5, 11902, 3)	0.0203501	0.254211
Zbtb43	5	0.36	0.25	0.19	0.04	-0.03	5561	8760	11902	31510	55691	(87435, 5, 11902, 3)	0.0203501	0.254211
Rfwd2	3	1.09	0.08	0.05	NA	NA	598	23825	29407	NA	NA	(87435, 3, 598, 1)	0.0203783	0.254231
Rnasek	3	1.09	0.02	-0.04	NA	NA	598	36413	60764	NA	NA	(87435, 3, 598, 1)	0.0203783	0.254231
4930433I11Rik	4	1.17	0.17	0.07	-0.06	NA	450	13325	25510	68998	NA	(87435, 4, 450, 1)	0.0204287	0.254307
Gm11937	2	0.49	0.18	NA	NA	NA	3671	12548	NA	NA	NA	(87435, 2, 12548, 2)	0.0205944	0.254307
Olfr832	4	0.51	0.37	-0.09	-0.1	NA	3461	5368	77653	79344	NA	(87435, 4, 5368, 2)	0.0208038	0.254307
Btbd17	5	1.23	0.05	-0.05	-0.06	-0.12	368	29407	64918	68998	81709	(87435, 5, 368, 1)	0.0208683	0.254307
Elk4	5	1.23	0.19	0.17	0.08	-0.01	368	11902	13325	23825	44070	(87435, 5, 368, 1)	0.0208683	0.254307
Olfr116	5	1.23	0.26	0.15	-0.01	-0.05	368	8344	15044	44070	64918	(87435, 5, 368, 1)	0.0208683	0.254307
Vps45	5	1.23	0.13	0.11	0.08	-0.02	368	17006	19412	23825	51012	(87435, 5, 368, 1)	0.0208683	0.254307
Hist1h2bg	1	0.74	NA	NA	NA	NA	1830	NA	NA	NA	NA	(87435, 1, 1830, 1)	0.0209298	0.254307
Olfr1126	2	0.96	-0.17	NA	NA	NA	922	83713	NA	NA	NA	(87435, 2, 922, 1)	0.0209789	0.254307
Olfr869	4	1.16	0.2	-0.04	-0.05	NA	463	11282	60764	64918	NA	(87435, 4, 463, 1)	0.0210142	0.254307
Olfr291	3	1.08	-0.09	-0.12	NA	NA	621	77653	81709	NA	NA	(87435, 3, 621, 1)	0.0211565	0.254307
Brcc3	4	0.75	0.17	0.14	-0.04	NA	1778	13325	16026	60764	NA	(87435, 4, 16026, 3)	0.0212422	0.254307
Cbx5	4	0.42	0.34	0.14	-0.01	NA	4502	6007	16026	44070	NA	(87435, 4, 16026, 3)	0.0212422	0.254307
Gm14124	4	0.91	0.21	0.14	-0.1	NA	1086	10704	16026	79344	NA	(87435, 4, 16026, 3)	0.0212422	0.254307
Olfr776	4	0.32	0.18	0.14	0.01	NA	6467	12548	16026	39138	NA	(87435, 4, 16026, 3)	0.0212422	0.254307
Rbks	4	0.2	0.14	0.14	-0.06	NA	11282	16026	16026	68998	NA	(87435, 4, 16026, 3)	0.0212422	0.254307
Ssxb8	4	0.19	0.14	0.14	-0.07	NA	11902	16026	16026	72729	NA	(87435, 4, 16026, 3)	0.0212422	0.254307
Zfp937	4	0.39	0.22	0.14	0.02	NA	4989	10154	16026	36413	NA	(87435, 4, 16026, 3)	0.0212422	0.254307
Zfp944	4	0.38	0.25	0.14	0.02	NA	5182	8760	16026	36413	NA	(87435, 4, 16026, 3)	0.0212422	0.254307
1110008F13Rik	5	0.59	0.44	0.08	0.02	-0.06	2731	4237	23825	36413	68998	(87435, 5, 4237, 2)	0.0212845	0.254307
BC023829	5	0.68	0.44	0.13	-0.01	-0.04	2167	4237	17006	44070	60764	(87435, 5, 4237, 2)	0.0212845	0.254307
Kcne4	5	0.45	0.44	-0.03	-0.04	-0.11	4122	4237	55691	60764	80579	(87435, 5, 4237, 2)	0.0212845	0.254307
Nrxn3	5	0.9	0.44	0.09	0.04	-0.04	1131	4237	22193	31510	60764	(87435, 5, 4237, 2)	0.0212845	0.254307
Padi6	5	0.76	0.44	0.14	0.04	-0.03	1728	4237	16026	31510	55691	(87435, 5, 4237, 2)	0.0212845	0.254307
Pik3r6	5	0.51	0.44	0.16	-0.07	-0.07	3461	4237	14165	72729	72729	(87435, 5, 4237, 2)	0.0212845	0.254307
Sema3e	5	0.52	0.44	0.03	-0.03	-0.04	3368	4237	33753	55691	60764	(87435, 5, 4237, 2)	0.0212845	0.254307
Serpinb9c	5	0.49	0.44	0.03	-0.03	-0.12	3671	4237	33753	55691	81709	(87435, 5, 4237, 2)	0.0212845	0.254307
Tro	5	1.21	0.44	0.13	0	-0.07	388	4237	17006	41727	72729	(87435, 5, 4237, 2)	0.0212845	0.254307
Zfx	5	0.67	0.44	0.03	-0.02	-0.02	2220	4237	33753	51012	51012	(87435, 5, 4237, 2)	0.0212845	0.254307
Kcne3	3	0.45	0.28	0.04	NA	NA	4122	7596	31510	NA	NA	(87435, 3, 7596, 2)	0.0213287	0.254307
Olfr97	3	0.37	0.28	-0.09	NA	NA	5368	7596	77653	NA	NA	(87435, 3, 7596, 2)	0.0213287	0.254307
2410091C18Rik	5	1.22	0.07	-0.03	-0.05	-0.31	379	25510	55691	64918	85577	(87435, 5, 379, 1)	0.0214867	0.254307
Casp1	5	1.22	0.09	0.07	0.01	-0.02	379	22193	25510	39138	51012	(87435, 5, 379, 1)	0.0214867	0.254307
Mib2	5	1.22	0.14	0.08	0.06	-0.02	379	16026	23825	27363	51012	(87435, 5, 379, 1)	0.0214867	0.254307
Mpv17l	5	1.22	0.02	-0.12	-0.12	-0.71	379	36413	81709	81709	87287	(87435, 5, 379, 1)	0.0214867	0.254307
Nat9	5	1.22	0.05	0.04	0.02	-0.03	379	29407	31510	36413	55691	(87435, 5, 379, 1)	0.0214867	0.254307
Olfr279	5	1.22	-0.01	-0.07	-0.08	-0.1	379	44070	72729	75636	79344	(87435, 5, 379, 1)	0.0214867	0.254307
Tas2r120	5	1.22	0.07	0.02	-0.02	-0.02	379	25510	36413	51012	51012	(87435, 5, 379, 1)	0.0214867	0.254307
Abca3	5	0.33	0.17	0.12	0.08	-0.08	6244	13325	18155	23825	75636	(87435, 5, 23825, 4)	0.021553	0.254307
Abhd12b	5	0.49	0.2	0.1	0.08	-0.07	3671	11282	20759	23825	72729	(87435, 5, 23825, 4)	0.021553	0.254307
Atp5g3	5	0.23	0.19	0.09	0.08	-0.13	9606	11902	22193	23825	82448	(87435, 5, 23825, 4)	0.021553	0.254307
Cd244	5	0.92	0.29	0.1	0.08	-0.01	1056	7277	20759	23825	44070	(87435, 5, 23825, 4)	0.021553	0.254307
Cept1	5	0.17	0.17	0.09	0.08	-0.07	13325	13325	22193	23825	72729	(87435, 5, 23825, 4)	0.021553	0.254307
Cldn2	5	0.3	0.15	0.1	0.08	-0.26	7001	15044	20759	23825	84937	(87435, 5, 23825, 4)	0.021553	0.254307
Cngb3	5	0.32	0.23	0.12	0.08	-0.07	6467	9606	18155	23825	72729	(87435, 5, 23825, 4)	0.021553	0.254307
Creb3	5	0.23	0.2	0.14	0.08	-0.04	9606	11282	16026	23825	60764	(87435, 5, 23825, 4)	0.021553	0.254307
Cyp4f39	5	0.39	0.2	0.14	0.08	-0.06	4989	11282	16026	23825	68998	(87435, 5, 23825, 4)	0.021553	0.254307
Dach2	5	0.12	0.1	0.09	0.08	-0.02	18155	20759	22193	23825	51012	(87435, 5, 23825, 4)	0.021553	0.254307
Dguok	5	0.38	0.31	0.14	0.08	-0.03	5182	6714	16026	23825	55691	(87435, 5, 23825, 4)	0.021553	0.254307
Dmd	5	0.61	0.39	0.15	0.08	-0.02	2588	4989	15044	23825	51012	(87435, 5, 23825, 4)	0.021553	0.254307
Dtx4	5	0.33	0.24	0.12	0.08	-0.05	6244	9157	18155	23825	64918	(87435, 5, 23825, 4)	0.021553	0.254307
Dusp21	5	0.73	0.16	0.1	0.08	-0.05	1885	14165	20759	23825	64918	(87435, 5, 23825, 4)	0.021553	0.254307
Eif2s3y	5	0.4	0.18	0.18	0.08	-0.11	4814	12548	12548	23825	80579	(87435, 5, 23825, 4)	0.021553	0.254307
Epn2	5	0.32	0.25	0.14	0.08	-0.09	6467	8760	16026	23825	77653	(87435, 5, 23825, 4)	0.021553	0.254307
Fpr-rs3	5	0.27	0.12	0.1	0.08	-0.02	7974	18155	20759	23825	51012	(87435, 5, 23825, 4)	0.021553	0.254307
Gdpd4	5	0.49	0.27	0.16	0.08	-0.11	3671	7974	14165	23825	80579	(87435, 5, 23825, 4)	0.021553	0.254307
Gm12185	5	0.29	0.22	0.17	0.08	-0.05	7277	10154	13325	23825	64918	(87435, 5, 23825, 4)	0.021553	0.254307
Gtf3c3	5	0.15	0.13	0.11	0.08	-0.04	15044	17006	19412	23825	60764	(87435, 5, 23825, 4)	0.021553	0.254307
Hace1	5	0.43	0.16	0.08	0.08	-0.04	4362	14165	23825	23825	60764	(87435, 5, 23825, 4)	0.021553	0.254307
Kctd9	5	0.26	0.19	0.14	0.08	-0.04	8344	11902	16026	23825	60764	(87435, 5, 23825, 4)	0.021553	0.254307
Kif27	5	0.46	0.17	0.12	0.08	-0.1	4000	13325	18155	23825	79344	(87435, 5, 23825, 4)	0.021553	0.254307
Lphn1	5	0.25	0.18	0.13	0.08	-0.03	8760	12548	17006	23825	55691	(87435, 5, 23825, 4)	0.021553	0.254307
Marf1	5	0.78	0.13	0.12	0.08	-0.01	1634	17006	18155	23825	44070	(87435, 5, 23825, 4)	0.021553	0.254307
Mctp1	5	0.97	0.23	0.12	0.08	-0.08	894	9606	18155	23825	75636	(87435, 5, 23825, 4)	0.021553	0.254307
Neurod6	5	0.33	0.12	0.11	0.08	-0.02	6244	18155	19412	23825	51012	(87435, 5, 23825, 4)	0.021553	0.254307
Nlrp4a	5	0.76	0.13	0.11	0.08	0	1728	17006	19412	23825	41727	(87435, 5, 23825, 4)	0.021553	0.254307
Nol3	5	0.14	0.11	0.1	0.08	-0.02	16026	19412	20759	23825	51012	(87435, 5, 23825, 4)	0.021553	0.254307
Ogfod2	5	0.65	0.2	0.14	0.08	-0.03	2336	11282	16026	23825	55691	(87435, 5, 23825, 4)	0.021553	0.254307
Olfr1110	5	0.17	0.15	0.09	0.08	-0.08	13325	15044	22193	23825	75636	(87435, 5, 23825, 4)	0.021553	0.254307
Olfr1440	5	0.63	0.1	0.09	0.08	-0.06	2483	20759	22193	23825	68998	(87435, 5, 23825, 4)	0.021553	0.254307
Olfr272	5	0.85	0.41	0.17	0.08	-0.03	1323	4648	13325	23825	55691	(87435, 5, 23825, 4)	0.021553	0.254307
Olfr412	5	0.15	0.14	0.1	0.08	-0.08	15044	16026	20759	23825	75636	(87435, 5, 23825, 4)	0.021553	0.254307
Olfr56	5	0.32	0.18	0.14	0.08	-0.02	6467	12548	16026	23825	51012	(87435, 5, 23825, 4)	0.021553	0.254307
Phf20l1	5	0.22	0.18	0.13	0.08	0	10154	12548	17006	23825	41727	(87435, 5, 23825, 4)	0.021553	0.254307
Plekha5	5	0.67	0.14	0.1	0.08	-0.3	2220	16026	20759	23825	85455	(87435, 5, 23825, 4)	0.021553	0.254307
Plekha8	5	0.21	0.17	0.11	0.08	-0.13	10704	13325	19412	23825	82448	(87435, 5, 23825, 4)	0.021553	0.254307
Prl8a2	5	0.56	0.17	0.09	0.08	-0.03	2985	13325	22193	23825	55691	(87435, 5, 23825, 4)	0.021553	0.254307
Ptcd2	5	0.11	0.11	0.09	0.08	-0.08	19412	19412	22193	23825	75636	(87435, 5, 23825, 4)	0.021553	0.254307
Rasgrp3	5	0.44	0.28	0.1	0.08	-0.02	4237	7596	20759	23825	51012	(87435, 5, 23825, 4)	0.021553	0.254307
Rassf4	5	0.63	0.28	0.16	0.08	-0.01	2483	7596	14165	23825	44070	(87435, 5, 23825, 4)	0.021553	0.254307
Smug1	5	0.46	0.28	0.15	0.08	-0.01	4000	7596	15044	23825	44070	(87435, 5, 23825, 4)	0.021553	0.254307
Sphkap	5	0.18	0.17	0.11	0.08	-0.54	12548	13325	19412	23825	86988	(87435, 5, 23825, 4)	0.021553	0.254307
Sugp1	5	0.54	0.1	0.09	0.08	-0.06	3164	20759	22193	23825	68998	(87435, 5, 23825, 4)	0.021553	0.254307
Syt1	5	0.27	0.18	0.11	0.08	-0.07	7974	12548	19412	23825	72729	(87435, 5, 23825, 4)	0.021553	0.254307
Tbc1d8b	5	0.24	0.21	0.17	0.08	-0.07	9157	10704	13325	23825	72729	(87435, 5, 23825, 4)	0.021553	0.254307
Tgfbi	5	0.29	0.18	0.09	0.08	-0.1	7277	12548	22193	23825	79344	(87435, 5, 23825, 4)	0.021553	0.254307
Unc50	5	0.24	0.19	0.14	0.08	-0.02	9157	11902	16026	23825	51012	(87435, 5, 23825, 4)	0.021553	0.254307
Zfp42	5	0.71	0.21	0.11	0.08	-0.1	1991	10704	19412	23825	79344	(87435, 5, 23825, 4)	0.021553	0.254307
Prl7a2	4	1.15	0.13	0.08	-0.09	NA	478	17006	23825	77653	NA	(87435, 4, 478, 1)	0.0216894	0.255758
Myh1	5	1.21	0.2	0.13	0.02	-0.08	388	11282	17006	36413	75636	(87435, 5, 388, 1)	0.0219924	0.257339
Pvrl4	5	1.21	0.29	-0.04	-0.06	-0.07	388	7277	60764	68998	72729	(87435, 5, 388, 1)	0.0219924	0.257339
Scn11a	5	1.21	0.34	0.13	-0.07	-0.09	388	6007	17006	72729	77653	(87435, 5, 388, 1)	0.0219924	0.257339
Ubap2	5	1.21	-0.02	-0.02	-0.05	-0.07	388	51012	51012	64918	72729	(87435, 5, 388, 1)	0.0219924	0.257339
4933405L10Rik	4	0.17	0.06	0.06	0.03	NA	13325	27363	27363	33753	NA	(87435, 4, 33753, 4)	0.0222055	0.257339
4933434I20Rik	4	1.04	0.18	0.07	0.03	NA	715	12548	25510	33753	NA	(87435, 4, 33753, 4)	0.0222055	0.257339
9030619P08Rik	4	0.34	0.1	0.08	0.03	NA	6007	20759	23825	33753	NA	(87435, 4, 33753, 4)	0.0222055	0.257339
Aif1	4	0.72	0.36	0.07	0.03	NA	1930	5561	25510	33753	NA	(87435, 4, 33753, 4)	0.0222055	0.257339
Cab39l	4	0.1	0.07	0.04	0.03	NA	20759	25510	31510	33753	NA	(87435, 4, 33753, 4)	0.0222055	0.257339
Cplx3	4	0.3	0.17	0.09	0.03	NA	7001	13325	22193	33753	NA	(87435, 4, 33753, 4)	0.0222055	0.257339
F13b	4	0.43	0.34	0.08	0.03	NA	4362	6007	23825	33753	NA	(87435, 4, 33753, 4)	0.0222055	0.257339
Fam172a	4	0.1	0.09	0.05	0.03	NA	20759	22193	29407	33753	NA	(87435, 4, 33753, 4)	0.0222055	0.257339
Gm13154	4	0.37	0.32	0.03	0.03	NA	5368	6467	33753	33753	NA	(87435, 4, 33753, 4)	0.0222055	0.257339
Haus1	4	1.09	0.21	0.11	0.03	NA	598	10704	19412	33753	NA	(87435, 4, 33753, 4)	0.0222055	0.257339
Lonrf2	4	0.79	0.15	0.11	0.03	NA	1595	15044	19412	33753	NA	(87435, 4, 33753, 4)	0.0222055	0.257339
Oas1d	4	0.43	0.12	0.05	0.03	NA	4362	18155	29407	33753	NA	(87435, 4, 33753, 4)	0.0222055	0.257339
Olfr1162	4	0.14	0.04	0.03	0.03	NA	16026	31510	33753	33753	NA	(87435, 4, 33753, 4)	0.0222055	0.257339
Olfr140	4	0.15	0.05	0.04	0.03	NA	15044	29407	31510	33753	NA	(87435, 4, 33753, 4)	0.0222055	0.257339
Olfr707	4	0.25	0.24	0.06	0.03	NA	8760	9157	27363	33753	NA	(87435, 4, 33753, 4)	0.0222055	0.257339
Olfr792	4	0.19	0.11	0.06	0.03	NA	11902	19412	27363	33753	NA	(87435, 4, 33753, 4)	0.0222055	0.257339
Rab8a	4	0.32	0.22	0.08	0.03	NA	6467	10154	23825	33753	NA	(87435, 4, 33753, 4)	0.0222055	0.257339
Rln1	4	0.41	0.29	0.09	0.03	NA	4648	7277	22193	33753	NA	(87435, 4, 33753, 4)	0.0222055	0.257339
Tagap1	4	0.77	0.2	0.03	0.03	NA	1676	11282	33753	33753	NA	(87435, 4, 33753, 4)	0.0222055	0.257339
Upk3bl	4	0.07	0.06	0.05	0.03	NA	25510	27363	29407	33753	NA	(87435, 4, 33753, 4)	0.0222055	0.257339
Zfp97	4	0.7	0.31	0.05	0.03	NA	2047	6714	29407	33753	NA	(87435, 4, 33753, 4)	0.0222055	0.257339
Zswim7	4	0.14	0.08	0.03	0.03	NA	16026	23825	33753	33753	NA	(87435, 4, 33753, 4)	0.0222055	0.257339
Nbas	4	0.4	0.36	0.09	-0.07	NA	4814	5561	22193	72729	NA	(87435, 4, 5561, 2)	0.0222587	0.257339
Qdpr	4	1.14	-0.05	-0.06	-0.72	NA	495	64918	68998	87293	NA	(87435, 4, 495, 1)	0.0224542	0.257339
Vmn1r50	4	1.14	0.04	0.01	-0.03	NA	495	31510	39138	55691	NA	(87435, 4, 495, 1)	0.0224542	0.257339
1700007B14Rik	5	0.79	0.43	0.17	0.01	0	1595	4362	13325	39138	41727	(87435, 5, 4362, 2)	0.0224931	0.257339
1700052N19Rik	5	0.57	0.43	0.07	-0.04	-0.11	2908	4362	25510	60764	80579	(87435, 5, 4362, 2)	0.0224931	0.257339
Casd1	5	0.73	0.43	0.09	0.04	-0.03	1885	4362	22193	31510	55691	(87435, 5, 4362, 2)	0.0224931	0.257339
Cnpy4	5	0.92	0.43	-0.02	-0.07	-0.09	1056	4362	51012	72729	77653	(87435, 5, 4362, 2)	0.0224931	0.257339
Elp2	5	0.94	0.43	0.05	-0.01	-0.02	971	4362	29407	44070	51012	(87435, 5, 4362, 2)	0.0224931	0.257339
Olfr90	5	0.54	0.43	0.02	-0.04	-0.15	3164	4362	36413	60764	83386	(87435, 5, 4362, 2)	0.0224931	0.257339
Paxip1	5	0.71	0.43	0.03	0.03	-0.07	1991	4362	33753	33753	72729	(87435, 5, 4362, 2)	0.0224931	0.257339
Scn2b	5	0.47	0.43	0.08	-0.06	-0.38	3875	4362	23825	68998	86195	(87435, 5, 4362, 2)	0.0224931	0.257339
Tmem104	5	0.85	0.43	0	-0.05	-0.24	1323	4362	41727	64918	84598	(87435, 5, 4362, 2)	0.0224931	0.257339
Wdr82	5	0.9	0.43	0.03	-0.05	-0.13	1131	4362	33753	64918	82448	(87435, 5, 4362, 2)	0.0224931	0.257339
Olfr51	3	1.06	0	-0.05	NA	NA	665	41727	64918	NA	NA	(87435, 3, 665, 1)	0.0226441	0.257339
Rsrc2	3	1.06	0.09	-0.02	NA	NA	665	22193	51012	NA	NA	(87435, 3, 665, 1)	0.0226441	0.257339
Vmn1r45	3	1.06	0.09	-0.03	NA	NA	665	22193	55691	NA	NA	(87435, 3, 665, 1)	0.0226441	0.257339
4933411K16Rik	5	1.2	0.16	-0.04	-0.08	-0.11	401	14165	60764	75636	80579	(87435, 5, 401, 1)	0.0227225	0.257339
Adam3	5	1.2	0.15	0.04	-0.06	-0.13	401	15044	31510	68998	82448	(87435, 5, 401, 1)	0.0227225	0.257339
Ednra	5	1.2	0.14	0.04	0.02	-0.02	401	16026	31510	36413	51012	(87435, 5, 401, 1)	0.0227225	0.257339
Hus1b	5	1.2	0.08	0.07	0.02	-0.04	401	23825	25510	36413	60764	(87435, 5, 401, 1)	0.0227225	0.257339
Pglyrp3	5	1.2	0.07	-0.01	-0.08	-0.34	401	25510	44070	75636	85876	(87435, 5, 401, 1)	0.0227225	0.257339
Sgca	5	1.2	-0.02	-0.03	-0.05	-0.07	401	51012	55691	64918	72729	(87435, 5, 401, 1)	0.0227225	0.257339
Zfand6	5	1.2	0.17	-0.03	-0.09	-0.64	401	13325	55691	77653	87198	(87435, 5, 401, 1)	0.0227225	0.257339
Mal	1	0.71	NA	NA	NA	NA	1991	NA	NA	NA	NA	(87435, 1, 1991, 1)	0.0227712	0.257339
Rhox3c	1	0.71	NA	NA	NA	NA	1991	NA	NA	NA	NA	(87435, 1, 1991, 1)	0.0227712	0.257339
1810035L17Rik	2	0.65	0.17	NA	NA	NA	2336	13325	NA	NA	NA	(87435, 2, 13325, 2)	0.023224	0.257339
8030411F24Rik	2	0.45	0.17	NA	NA	NA	4122	13325	NA	NA	NA	(87435, 2, 13325, 2)	0.023224	0.257339
Bre	2	0.2	0.17	NA	NA	NA	11282	13325	NA	NA	NA	(87435, 2, 13325, 2)	0.023224	0.257339
Ear11	2	0.22	0.17	NA	NA	NA	10154	13325	NA	NA	NA	(87435, 2, 13325, 2)	0.023224	0.257339
9130204L05Rik	3	1.05	0.17	0.02	NA	NA	687	13325	36413	NA	NA	(87435, 3, 687, 1)	0.0233873	0.257339
Olfr1158	3	1.05	-0.05	-0.16	NA	NA	687	64918	83614	NA	NA	(87435, 3, 687, 1)	0.0233873	0.257339
4930550C14Rik	5	1.19	0.06	-0.02	-0.03	-0.13	413	27363	51012	55691	82448	(87435, 5, 413, 1)	0.023396	0.257339
Actbl2	5	1.19	0.13	0.04	-0.03	-0.03	413	17006	31510	55691	55691	(87435, 5, 413, 1)	0.023396	0.257339
Bace2	5	1.19	0.05	0.04	-0.03	-0.23	413	29407	31510	55691	84424	(87435, 5, 413, 1)	0.023396	0.257339
Edem3	5	1.19	0.04	0	-0.02	-0.05	413	31510	41727	51012	64918	(87435, 5, 413, 1)	0.023396	0.257339
Evi2b	5	1.19	0.12	-0.01	-0.03	-0.12	413	18155	44070	55691	81709	(87435, 5, 413, 1)	0.023396	0.257339
Galntl2	5	1.19	0.39	0.12	0.05	0	413	4989	18155	29407	41727	(87435, 5, 413, 1)	0.023396	0.257339
Olfr655	5	1.19	0.34	0.1	-0.02	-0.05	413	6007	20759	51012	64918	(87435, 5, 413, 1)	0.023396	0.257339
Rasgef1a	5	1.19	0.1	-0.02	-0.04	-0.19	413	20759	51012	60764	83843	(87435, 5, 413, 1)	0.023396	0.257339
Higd1a	1	0.7	NA	NA	NA	NA	2047	NA	NA	NA	NA	(87435, 1, 2047, 1)	0.0234117	0.257339
Lce1m	3	0.52	0.27	-0.06	NA	NA	3368	7974	68998	NA	NA	(87435, 3, 7974, 2)	0.0234325	0.257339
Olfr458	3	0.33	0.27	0.01	NA	NA	6244	7974	39138	NA	NA	(87435, 3, 7974, 2)	0.0234325	0.257339
4930471M23Rik	5	0.22	0.21	0.18	0.01	-0.07	10154	10704	12548	39138	72729	(87435, 5, 12548, 3)	0.0235563	0.257339
4930571K23Rik	5	0.33	0.29	0.18	-0.02	-0.04	6244	7277	12548	51012	60764	(87435, 5, 12548, 3)	0.0235563	0.257339
Abcb4	5	0.45	0.24	0.18	0.04	-0.02	4122	9157	12548	31510	51012	(87435, 5, 12548, 3)	0.0235563	0.257339
Arap1	5	0.85	0.35	0.18	-0.02	-0.09	1323	5787	12548	51012	77653	(87435, 5, 12548, 3)	0.0235563	0.257339
Arrdc3	5	0.23	0.19	0.18	-0.02	-0.04	9606	11902	12548	51012	60764	(87435, 5, 12548, 3)	0.0235563	0.257339
Chrna9	5	0.61	0.21	0.18	-0.01	-0.03	2588	10704	12548	44070	55691	(87435, 5, 12548, 3)	0.0235563	0.257339
Crygs	5	0.27	0.23	0.18	0	-0.03	7974	9606	12548	41727	55691	(87435, 5, 12548, 3)	0.0235563	0.257339
Csnk1d	5	1.16	0.23	0.18	0.06	-0.05	463	9606	12548	27363	64918	(87435, 5, 12548, 3)	0.0235563	0.257339
Ddx26b	5	0.24	0.19	0.18	-0.04	-0.09	9157	11902	12548	60764	77653	(87435, 5, 12548, 3)	0.0235563	0.257339
Dmgdh	5	0.8	0.18	0.18	-0.06	-0.09	1539	12548	12548	68998	77653	(87435, 5, 12548, 3)	0.0235563	0.257339
Dpp4	5	0.53	0.21	0.18	-0.02	-0.12	3257	10704	12548	51012	81709	(87435, 5, 12548, 3)	0.0235563	0.257339
Dpyd	5	0.69	0.24	0.18	0.06	-0.02	2108	9157	12548	27363	51012	(87435, 5, 12548, 3)	0.0235563	0.257339
Elf1	5	0.2	0.2	0.18	0	-0.01	11282	11282	12548	41727	44070	(87435, 5, 12548, 3)	0.0235563	0.257339
Enpp6	5	0.28	0.25	0.18	-0.02	-0.11	7596	8760	12548	51012	80579	(87435, 5, 12548, 3)	0.0235563	0.257339
Gm597	5	0.3	0.19	0.18	-0.01	-0.08	7001	11902	12548	44070	75636	(87435, 5, 12548, 3)	0.0235563	0.257339
Gm6772	5	0.33	0.23	0.18	-0.07	-0.4	6244	9606	12548	72729	86324	(87435, 5, 12548, 3)	0.0235563	0.257339
Hspb8	5	0.22	0.21	0.18	0.04	-0.47	10154	10704	12548	31510	86734	(87435, 5, 12548, 3)	0.0235563	0.257339
Nipal2	5	0.3	0.2	0.18	0.01	-0.09	7001	11282	12548	39138	77653	(87435, 5, 12548, 3)	0.0235563	0.257339
Pla2g4e	5	0.26	0.23	0.18	-0.07	-0.07	8344	9606	12548	72729	72729	(87435, 5, 12548, 3)	0.0235563	0.257339
Plekhb1	5	0.21	0.2	0.18	-0.06	-0.25	10704	11282	12548	68998	84772	(87435, 5, 12548, 3)	0.0235563	0.257339
Pls3	5	0.25	0.25	0.18	-0.08	-0.12	8760	8760	12548	75636	81709	(87435, 5, 12548, 3)	0.0235563	0.257339
Pnck	5	0.25	0.22	0.18	-0.09	-0.11	8760	10154	12548	77653	80579	(87435, 5, 12548, 3)	0.0235563	0.257339
Rrnad1	5	0.86	0.32	0.18	-0.28	-0.51	1283	6467	12548	85214	86900	(87435, 5, 12548, 3)	0.0235563	0.257339
Setd2	5	0.34	0.19	0.18	-0.03	-0.04	6007	11902	12548	55691	60764	(87435, 5, 12548, 3)	0.0235563	0.257339
Slc25a13	5	0.34	0.18	0.18	0.01	-0.06	6007	12548	12548	39138	68998	(87435, 5, 12548, 3)	0.0235563	0.257339
Slc5a1	5	0.26	0.2	0.18	-0.04	-0.06	8344	11282	12548	60764	68998	(87435, 5, 12548, 3)	0.0235563	0.257339
Slc6a20a	5	0.84	0.31	0.18	0.01	-0.01	1361	6714	12548	39138	44070	(87435, 5, 12548, 3)	0.0235563	0.257339
St3gal3	5	0.48	0.2	0.18	0.01	-0.07	3765	11282	12548	39138	72729	(87435, 5, 12548, 3)	0.0235563	0.257339
Sult2a1	5	0.25	0.24	0.18	0.07	-0.04	8760	9157	12548	25510	60764	(87435, 5, 12548, 3)	0.0235563	0.257339
Tmem173	5	0.36	0.2	0.18	-0.02	-0.05	5561	11282	12548	51012	64918	(87435, 5, 12548, 3)	0.0235563	0.257339
Tmem236	5	0.54	0.2	0.18	0.05	-0.13	3164	11282	12548	29407	82448	(87435, 5, 12548, 3)	0.0235563	0.257339
Trpc1	5	0.43	0.29	0.18	-0.04	-0.23	4362	7277	12548	60764	84424	(87435, 5, 12548, 3)	0.0235563	0.257339
Vcp	5	0.3	0.2	0.18	-0.08	-0.13	7001	11282	12548	75636	82448	(87435, 5, 12548, 3)	0.0235563	0.257339
Zw10	5	0.37	0.23	0.18	-0.07	-0.07	5368	9606	12548	72729	72729	(87435, 5, 12548, 3)	0.0235563	0.257339
Ly86	4	1.13	0.3	-0.06	-0.1	NA	522	7001	68998	79344	NA	(87435, 4, 522, 1)	0.023668	0.257339
Nts	4	1.13	0.21	0.01	-0.07	NA	522	10704	39138	72729	NA	(87435, 4, 522, 1)	0.023668	0.257339
Odam	4	1.13	0.14	0.04	-0.02	NA	522	16026	31510	51012	NA	(87435, 4, 522, 1)	0.023668	0.257339
Tcn2	4	1.13	0.25	-0.01	-0.02	NA	522	8760	44070	51012	NA	(87435, 4, 522, 1)	0.023668	0.257339
Vmn1r215	4	1.13	0.11	-0.03	-0.05	NA	522	19412	55691	64918	NA	(87435, 4, 522, 1)	0.023668	0.257339
4930455F23Rik	5	1.11	0.42	0.09	0.07	-0.15	552	4502	22193	25510	83386	(87435, 5, 4502, 2)	0.0238817	0.257339
6330512M04Rik	5	0.79	0.42	0.09	0.01	-0.08	1595	4502	22193	39138	75636	(87435, 5, 4502, 2)	0.0238817	0.257339
Ahctf1	5	0.48	0.42	0.09	0.02	-0.11	3765	4502	22193	36413	80579	(87435, 5, 4502, 2)	0.0238817	0.257339
Chst4	5	0.57	0.42	0.17	-0.05	-0.22	2908	4502	13325	64918	84208	(87435, 5, 4502, 2)	0.0238817	0.257339
Gm166	5	0.89	0.42	0.02	-0.05	-0.07	1165	4502	36413	64918	72729	(87435, 5, 4502, 2)	0.0238817	0.257339
Gm9	5	0.54	0.42	0.01	-0.04	-0.16	3164	4502	39138	60764	83614	(87435, 5, 4502, 2)	0.0238817	0.257339
Mus81	5	0.57	0.42	0.09	-0.04	-0.15	2908	4502	22193	60764	83386	(87435, 5, 4502, 2)	0.0238817	0.257339
Rnf103	5	0.58	0.42	-0.03	-0.03	-0.05	2826	4502	55691	55691	64918	(87435, 5, 4502, 2)	0.0238817	0.257339
Tmem132c	5	0.73	0.42	0.03	-0.04	-0.12	1885	4502	33753	60764	81709	(87435, 5, 4502, 2)	0.0238817	0.257339
Trmu	5	0.63	0.42	0.02	-0.04	-0.11	2483	4502	36413	60764	80579	(87435, 5, 4502, 2)	0.0238817	0.257339
Ulk3	5	0.43	0.42	0.01	0.01	-0.02	4362	4502	39138	39138	51012	(87435, 5, 4502, 2)	0.0238817	0.257339
Vmn1r67	5	0.6	0.42	0.11	-0.01	-0.15	2650	4502	19412	44070	83386	(87435, 5, 4502, 2)	0.0238817	0.257339
Zfp30	5	0.5	0.42	0.11	-0.02	-0.05	3563	4502	19412	51012	64918	(87435, 5, 4502, 2)	0.0238817	0.257339
Zfp317	5	0.91	0.42	0.04	0.03	-0.09	1086	4502	31510	33753	77653	(87435, 5, 4502, 2)	0.0238817	0.257339
Brpf3	4	0.35	0.35	0.12	0.02	NA	5787	5787	18155	36413	NA	(87435, 4, 5787, 2)	0.0240187	0.257339
Camk2g	4	0.48	0.35	0.08	-0.01	NA	3765	5787	23825	44070	NA	(87435, 4, 5787, 2)	0.0240187	0.257339
Olfr1461	4	0.74	0.35	0.05	-0.1	NA	1830	5787	29407	79344	NA	(87435, 4, 5787, 2)	0.0240187	0.257339
Pirt	4	0.64	0.35	0.09	-0.12	NA	2413	5787	22193	81709	NA	(87435, 4, 5787, 2)	0.0240187	0.257339
Tas2r139	4	0.62	0.35	-0.03	-0.15	NA	2532	5787	55691	83386	NA	(87435, 4, 5787, 2)	0.0240187	0.257339
Tff2	4	0.8	0.35	-0.07	-0.07	NA	1539	5787	72729	72729	NA	(87435, 4, 5787, 2)	0.0240187	0.257339
Znrd1	4	0.39	0.35	-0.05	-0.1	NA	4989	5787	64918	79344	NA	(87435, 4, 5787, 2)	0.0240187	0.257339
Spink11	1	0.69	NA	NA	NA	NA	2108	NA	NA	NA	NA	(87435, 1, 2108, 1)	0.0241093	0.257339
Defb20	3	1.04	0.24	0.02	NA	NA	715	9157	36413	NA	NA	(87435, 3, 715, 1)	0.0243327	0.257339
1110012J17Rik	5	1.18	-0.07	-0.08	-0.32	-0.52	430	72729	75636	85689	86927	(87435, 5, 430, 1)	0.0243496	0.257339
Calr4	5	1.18	0.22	0.02	-0.02	-0.17	430	10154	36413	51012	83713	(87435, 5, 430, 1)	0.0243496	0.257339
Mdc1	5	1.18	0.02	-0.02	-0.03	-0.05	430	36413	51012	55691	64918	(87435, 5, 430, 1)	0.0243496	0.257339
Spata7	5	1.18	0.02	-0.01	-0.03	-0.11	430	36413	44070	55691	80579	(87435, 5, 430, 1)	0.0243496	0.257339
Tnr	5	1.18	0.08	-0.04	-0.11	-0.13	430	23825	60764	80579	82448	(87435, 5, 430, 1)	0.0243496	0.257339
Olfr113	4	1.12	0.03	-0.01	-0.02	NA	540	33753	44070	51012	NA	(87435, 4, 540, 1)	0.0244766	0.257339
Olfr474	4	1.12	0.2	-0.05	-0.08	NA	540	11282	64918	75636	NA	(87435, 4, 540, 1)	0.0244766	0.257339
Psg19	4	1.12	0.07	0.01	-0.15	NA	540	25510	39138	83386	NA	(87435, 4, 540, 1)	0.0244766	0.257339
Rab11a	4	1.12	0.08	0	-0.06	NA	540	23825	41727	68998	NA	(87435, 4, 540, 1)	0.0244766	0.257339
1700007K13Rik	5	0.12	0.11	0.06	0	0	18155	19412	27363	41727	41727	(87435, 5, 41727, 5)	0.0247517	0.257339
A4galt	5	0.19	0.09	0.05	0.03	0	11902	22193	29407	33753	41727	(87435, 5, 41727, 5)	0.0247517	0.257339
Ahcyl2	5	0.12	0.06	0.05	0	0	18155	27363	29407	41727	41727	(87435, 5, 41727, 5)	0.0247517	0.257339
Armcx3	5	0.28	0.07	0.04	0.03	0	7596	25510	31510	33753	41727	(87435, 5, 41727, 5)	0.0247517	0.257339
B4galt3	5	0.19	0.13	0.06	0.02	0	11902	17006	27363	36413	41727	(87435, 5, 41727, 5)	0.0247517	0.257339
Blm	5	0.72	0.3	0.1	0.02	0	1930	7001	20759	36413	41727	(87435, 5, 41727, 5)	0.0247517	0.257339
Caly	5	0.36	0.15	0.12	0.01	0	5561	15044	18155	39138	41727	(87435, 5, 41727, 5)	0.0247517	0.257339
Ccnd3	5	0.11	0.06	0.06	0.05	0	19412	27363	27363	29407	41727	(87435, 5, 41727, 5)	0.0247517	0.257339
Ccndbp1	5	0.52	0.2	0.02	0.01	0	3368	11282	36413	39138	41727	(87435, 5, 41727, 5)	0.0247517	0.257339
Cdk2ap2	5	0.15	0.14	0.13	0.05	0	15044	16026	17006	29407	41727	(87435, 5, 41727, 5)	0.0247517	0.257339
Cfd	5	0.24	0.05	0	0	0	9157	29407	41727	41727	41727	(87435, 5, 41727, 5)	0.0247517	0.257339
Crtap	5	0.84	0.1	0.03	0.01	0	1361	20759	33753	39138	41727	(87435, 5, 41727, 5)	0.0247517	0.257339
Dct	5	0.73	0.12	0.06	0.02	0	1885	18155	27363	36413	41727	(87435, 5, 41727, 5)	0.0247517	0.257339
Defb18	5	0.42	0.13	0.12	0.04	0	4502	17006	18155	31510	41727	(87435, 5, 41727, 5)	0.0247517	0.257339
Dnahc7a	5	0.34	0.2	0.12	0.02	0	6007	11282	18155	36413	41727	(87435, 5, 41727, 5)	0.0247517	0.257339
Dnajc21	5	0.23	0.21	0.17	0.02	0	9606	10704	13325	36413	41727	(87435, 5, 41727, 5)	0.0247517	0.257339
Dnajc27	5	0.15	0.11	0.07	0.03	0	15044	19412	25510	33753	41727	(87435, 5, 41727, 5)	0.0247517	0.257339
Efemp2	5	0.31	0.13	0.11	0.02	0	6714	17006	19412	36413	41727	(87435, 5, 41727, 5)	0.0247517	0.257339
Efr3b	5	0.88	0.04	0.03	0.01	0	1213	31510	33753	39138	41727	(87435, 5, 41727, 5)	0.0247517	0.257339
Erbb3	5	0.53	0.08	0.06	0.03	0	3257	23825	27363	33753	41727	(87435, 5, 41727, 5)	0.0247517	0.257339
Fam193b	5	0.89	0.15	0.1	0.01	0	1165	15044	20759	39138	41727	(87435, 5, 41727, 5)	0.0247517	0.257339
Fhl2	5	0.27	0.18	0.03	0.02	0	7974	12548	33753	36413	41727	(87435, 5, 41727, 5)	0.0247517	0.257339
Galnt1	5	0.14	0.08	0.06	0.02	0	16026	23825	27363	36413	41727	(87435, 5, 41727, 5)	0.0247517	0.257339
Gkap1	5	0.67	0.21	0.05	0.04	0	2220	10704	29407	31510	41727	(87435, 5, 41727, 5)	0.0247517	0.257339
Gpr152	5	0.18	0.16	0.05	0.05	0	12548	14165	29407	29407	41727	(87435, 5, 41727, 5)	0.0247517	0.257339
Gpr173	5	0.9	0.35	0.12	0.07	0	1131	5787	18155	25510	41727	(87435, 5, 41727, 5)	0.0247517	0.257339
Hsf2	5	0.27	0.1	0.07	0.01	0	7974	20759	25510	39138	41727	(87435, 5, 41727, 5)	0.0247517	0.257339
Letmd1	5	0.36	0.24	0.17	0.04	0	5561	9157	13325	31510	41727	(87435, 5, 41727, 5)	0.0247517	0.257339
Lrrfip1	5	0.32	0.24	0.08	0.05	0	6467	9157	23825	29407	41727	(87435, 5, 41727, 5)	0.0247517	0.257339
Lrsam1	5	0.06	0.06	0.01	0	0	27363	27363	39138	41727	41727	(87435, 5, 41727, 5)	0.0247517	0.257339
Luzp2	5	0.32	0.15	0.09	0.06	0	6467	15044	22193	27363	41727	(87435, 5, 41727, 5)	0.0247517	0.257339
Mak	5	0.61	0.18	0.04	0.03	0	2588	12548	31510	33753	41727	(87435, 5, 41727, 5)	0.0247517	0.257339
Mat2b	5	0.38	0.27	0.15	0.02	0	5182	7974	15044	36413	41727	(87435, 5, 41727, 5)	0.0247517	0.257339
Mogat1	5	0.05	0.04	0.04	0.01	0	29407	31510	31510	39138	41727	(87435, 5, 41727, 5)	0.0247517	0.257339
Mospd2	5	0.16	0.11	0.09	0.03	0	14165	19412	22193	33753	41727	(87435, 5, 41727, 5)	0.0247517	0.257339
Myh6	5	0.58	0.2	0.02	0.01	0	2826	11282	36413	39138	41727	(87435, 5, 41727, 5)	0.0247517	0.257339
Mysm1	5	0.83	0.2	0.05	0.01	0	1413	11282	29407	39138	41727	(87435, 5, 41727, 5)	0.0247517	0.257339
Ngfrap1	5	0.46	0.17	0.07	0.02	0	4000	13325	25510	36413	41727	(87435, 5, 41727, 5)	0.0247517	0.257339
Nmt2	5	0.38	0.15	0.13	0.01	0	5182	15044	17006	39138	41727	(87435, 5, 41727, 5)	0.0247517	0.257339
Nudt5	5	0.31	0.1	0.05	0.05	0	6714	20759	29407	29407	41727	(87435, 5, 41727, 5)	0.0247517	0.257339
Odf2l	5	0.92	0.07	0.04	0.03	0	1056	25510	31510	33753	41727	(87435, 5, 41727, 5)	0.0247517	0.257339
Olfr1178	5	1.02	0.16	0.12	0.01	0	761	14165	18155	39138	41727	(87435, 5, 41727, 5)	0.0247517	0.257339
Olfr1508	5	0.39	0.12	0.04	0.02	0	4989	18155	31510	36413	41727	(87435, 5, 41727, 5)	0.0247517	0.257339
Olfr569	5	0.37	0.18	0.05	0.04	0	5368	12548	29407	31510	41727	(87435, 5, 41727, 5)	0.0247517	0.257339
Olfr62	5	0.06	0.03	0.02	0.02	0	27363	33753	36413	36413	41727	(87435, 5, 41727, 5)	0.0247517	0.257339
Park7	5	0.16	0.14	0.07	0.02	0	14165	16026	25510	36413	41727	(87435, 5, 41727, 5)	0.0247517	0.257339
Patl2	5	0.49	0.33	0.14	0.04	0	3671	6244	16026	31510	41727	(87435, 5, 41727, 5)	0.0247517	0.257339
Pld1	5	0.51	0.05	0.04	0.03	0	3461	29407	31510	33753	41727	(87435, 5, 41727, 5)	0.0247517	0.257339
Ppp2r2d	5	0.13	0.1	0.06	0.01	0	17006	20759	27363	39138	41727	(87435, 5, 41727, 5)	0.0247517	0.257339
Prkcsh	5	0.07	0.06	0.05	0.01	0	25510	27363	29407	39138	41727	(87435, 5, 41727, 5)	0.0247517	0.257339
Ptch2	5	0.2	0.1	0.01	0.01	0	11282	20759	39138	39138	41727	(87435, 5, 41727, 5)	0.0247517	0.257339
Pth1r	5	0.21	0.08	0.06	0.03	0	10704	23825	27363	33753	41727	(87435, 5, 41727, 5)	0.0247517	0.257339
Pycrl	5	0.72	0.11	0.09	0.05	0	1930	19412	22193	29407	41727	(87435, 5, 41727, 5)	0.0247517	0.257339
Rad9b	5	0.25	0.04	0.04	0.03	0	8760	31510	31510	33753	41727	(87435, 5, 41727, 5)	0.0247517	0.257339
Rcan2	5	0.19	0.03	0.03	0.01	0	11902	33753	33753	39138	41727	(87435, 5, 41727, 5)	0.0247517	0.257339
Rcor1	5	0.74	0.32	0.08	0.07	0	1830	6467	23825	25510	41727	(87435, 5, 41727, 5)	0.0247517	0.257339
Rhoa	5	0.53	0.3	0.13	0.07	0	3257	7001	17006	25510	41727	(87435, 5, 41727, 5)	0.0247517	0.257339
Scgn	5	0.18	0.12	0.12	0.05	0	12548	18155	18155	29407	41727	(87435, 5, 41727, 5)	0.0247517	0.257339
Sema4d	5	0.4	0.12	0.11	0.01	0	4814	18155	19412	39138	41727	(87435, 5, 41727, 5)	0.0247517	0.257339
Sfxn5	5	0.27	0.23	0.02	0	0	7974	9606	36413	41727	41727	(87435, 5, 41727, 5)	0.0247517	0.257339
Siglece	5	0.12	0.06	0.04	0.02	0	18155	27363	31510	36413	41727	(87435, 5, 41727, 5)	0.0247517	0.257339
Slc22a6	5	0.25	0.11	0.02	0.01	0	8760	19412	36413	39138	41727	(87435, 5, 41727, 5)	0.0247517	0.257339
Slco1a4	5	0.26	0.09	0.07	0.04	0	8344	22193	25510	31510	41727	(87435, 5, 41727, 5)	0.0247517	0.257339
Stk25	5	0.15	0.13	0.1	0.04	0	15044	17006	20759	31510	41727	(87435, 5, 41727, 5)	0.0247517	0.257339
Tas2r118	5	0.89	0.1	0.1	0.06	0	1165	20759	20759	27363	41727	(87435, 5, 41727, 5)	0.0247517	0.257339
Tmem176b	5	0.07	0.04	0.04	0.03	0	25510	31510	31510	33753	41727	(87435, 5, 41727, 5)	0.0247517	0.257339
Tnnc2	5	0.2	0.11	0.06	0.05	0	11282	19412	27363	29407	41727	(87435, 5, 41727, 5)	0.0247517	0.257339
Trim2	5	0.07	0.06	0.05	0.01	0	25510	27363	29407	39138	41727	(87435, 5, 41727, 5)	0.0247517	0.257339
Ube2e2	5	0.39	0.16	0.05	0.04	0	4989	14165	29407	31510	41727	(87435, 5, 41727, 5)	0.0247517	0.257339
Vps39	5	0.17	0.06	0.02	0.02	0	13325	27363	36413	36413	41727	(87435, 5, 41727, 5)	0.0247517	0.257339
Wdr90	5	0.13	0.05	0	0	0	17006	29407	41727	41727	41727	(87435, 5, 41727, 5)	0.0247517	0.257339
Zcchc17	5	0.79	0.21	0.06	0.05	0	1595	10704	27363	29407	41727	(87435, 5, 41727, 5)	0.0247517	0.257339
Zfp300	5	0.22	0.1	0.03	0	0	10154	20759	33753	41727	41727	(87435, 5, 41727, 5)	0.0247517	0.257339
Zfp59	5	0.34	0.09	0.02	0.02	0	6007	22193	36413	36413	41727	(87435, 5, 41727, 5)	0.0247517	0.257339
Zfp90	5	0.26	0.09	0.06	0.02	0	8344	22193	27363	36413	41727	(87435, 5, 41727, 5)	0.0247517	0.257339
Zfp940	5	1	0.4	0.03	0.03	0	808	4814	33753	33753	41727	(87435, 5, 41727, 5)	0.0247517	0.257339
Zfp949	5	0.33	0.23	0.11	0.06	0	6244	9606	19412	27363	41727	(87435, 5, 41727, 5)	0.0247517	0.257339
Acyp2	3	0.11	0.11	0.07	NA	NA	19412	19412	25510	NA	NA	(87435, 3, 25510, 3)	0.0248336	0.257339
Olfr1033	3	0.43	0.19	0.07	NA	NA	4362	11902	25510	NA	NA	(87435, 3, 25510, 3)	0.0248336	0.257339
Olfr1489	3	0.39	0.09	0.07	NA	NA	4989	22193	25510	NA	NA	(87435, 3, 25510, 3)	0.0248336	0.257339
Olfr711	3	0.18	0.12	0.07	NA	NA	12548	18155	25510	NA	NA	(87435, 3, 25510, 3)	0.0248336	0.257339
Serpinb3d	3	0.27	0.07	0.07	NA	NA	7974	25510	25510	NA	NA	(87435, 3, 25510, 3)	0.0248336	0.257339
Tmem110	3	0.4	0.25	0.07	NA	NA	4814	8760	25510	NA	NA	(87435, 3, 25510, 3)	0.0248336	0.257339
Vmn2r38	3	0.22	0.22	0.07	NA	NA	10154	10154	25510	NA	NA	(87435, 3, 25510, 3)	0.0248336	0.257339
Zfp959	3	0.3	0.14	0.07	NA	NA	7001	16026	25510	NA	NA	(87435, 3, 25510, 3)	0.0248336	0.257339
Tnnc1	3	1.03	-0.06	-0.12	NA	NA	736	68998	81709	NA	NA	(87435, 3, 736, 1)	0.0250414	0.257801
Vmn2r97	3	1.03	0.05	-0.1	NA	NA	736	29407	79344	NA	NA	(87435, 3, 736, 1)	0.0250414	0.257801
5031414D18Rik	4	0.35	0.17	0.13	0.01	NA	5787	13325	17006	39138	NA	(87435, 4, 17006, 3)	0.0251351	0.257801
D6Ertd527e	4	0.31	0.16	0.13	0.02	NA	6714	14165	17006	36413	NA	(87435, 4, 17006, 3)	0.0251351	0.257801
Gm12776	4	0.14	0.13	0.13	-0.02	NA	16026	17006	17006	51012	NA	(87435, 4, 17006, 3)	0.0251351	0.257801
Gm12794	4	1.1	0.25	0.13	0.02	NA	577	8760	17006	36413	NA	(87435, 4, 17006, 3)	0.0251351	0.257801
Kir3dl1	4	0.24	0.15	0.13	-0.08	NA	9157	15044	17006	75636	NA	(87435, 4, 17006, 3)	0.0251351	0.257801
Olfr1206	4	0.33	0.33	0.13	0	NA	6244	6244	17006	41727	NA	(87435, 4, 17006, 3)	0.0251351	0.257801
Olfr503	4	0.27	0.14	0.13	-0.03	NA	7974	16026	17006	55691	NA	(87435, 4, 17006, 3)	0.0251351	0.257801
Olfr731	4	0.25	0.15	0.13	-0.02	NA	8760	15044	17006	51012	NA	(87435, 4, 17006, 3)	0.0251351	0.257801
Olfr944	4	0.21	0.18	0.13	-0.05	NA	10704	12548	17006	64918	NA	(87435, 4, 17006, 3)	0.0251351	0.257801
Vmn1r232	4	0.9	0.14	0.13	-0.07	NA	1131	16026	17006	72729	NA	(87435, 4, 17006, 3)	0.0251351	0.257801
Xcl1	4	0.92	0.27	0.13	-0.02	NA	1056	7974	17006	51012	NA	(87435, 4, 17006, 3)	0.0251351	0.257801
Axl	5	0.6	0.41	-0.01	-0.02	-0.02	2650	4648	44070	51012	51012	(87435, 5, 4648, 2)	0.0253688	0.257801
Ddc	5	0.45	0.41	0.08	-0.05	-0.07	4122	4648	23825	64918	72729	(87435, 5, 4648, 2)	0.0253688	0.257801
Dhx30	5	0.45	0.41	-0.04	-0.05	-0.05	4122	4648	60764	64918	64918	(87435, 5, 4648, 2)	0.0253688	0.257801
Ewsr1	5	0.73	0.41	0.06	-0.07	-0.41	1885	4648	27363	72729	86389	(87435, 5, 4648, 2)	0.0253688	0.257801
Gemin4	5	1.15	0.41	0.05	-0.04	-0.49	478	4648	29407	60764	86815	(87435, 5, 4648, 2)	0.0253688	0.257801
Glra2	5	0.53	0.41	-0.02	-0.04	-0.15	3257	4648	51012	60764	83386	(87435, 5, 4648, 2)	0.0253688	0.257801
Lcn3	5	0.7	0.41	0.16	-0.01	-0.02	2047	4648	14165	44070	51012	(87435, 5, 4648, 2)	0.0253688	0.257801
Nrn1l	5	0.79	0.41	0.13	0.06	-0.11	1595	4648	17006	27363	80579	(87435, 5, 4648, 2)	0.0253688	0.257801
Olfr577	5	0.46	0.41	0.01	-0.05	-0.07	4000	4648	39138	64918	72729	(87435, 5, 4648, 2)	0.0253688	0.257801
Olfr985	5	0.45	0.41	0.16	0.02	-0.04	4122	4648	14165	36413	60764	(87435, 5, 4648, 2)	0.0253688	0.257801
Omd	5	0.5	0.41	0.14	0.01	-0.02	3563	4648	16026	39138	51012	(87435, 5, 4648, 2)	0.0253688	0.257801
Ppm1g	5	0.96	0.41	0.03	0.02	-0.26	922	4648	33753	36413	84937	(87435, 5, 4648, 2)	0.0253688	0.257801
Prim2	5	0.71	0.41	0.07	-0.05	-0.1	1991	4648	25510	64918	79344	(87435, 5, 4648, 2)	0.0253688	0.257801
Rspry1	5	0.48	0.41	-0.02	-0.04	-0.11	3765	4648	51012	60764	80579	(87435, 5, 4648, 2)	0.0253688	0.257801
Slc10a1	5	0.88	0.41	0.07	0.06	-0.02	1213	4648	25510	27363	51012	(87435, 5, 4648, 2)	0.0253688	0.257801
Slc39a5	5	1.01	0.41	0.02	-0.02	-0.07	787	4648	36413	51012	72729	(87435, 5, 4648, 2)	0.0253688	0.257801
Srrd	5	0.49	0.41	0.06	-0.02	-0.1	3671	4648	27363	51012	79344	(87435, 5, 4648, 2)	0.0253688	0.257801
Synb	5	0.45	0.41	-0.07	-0.07	-0.24	4122	4648	72729	72729	84598	(87435, 5, 4648, 2)	0.0253688	0.257801
Vmn2r83	5	0.65	0.41	0.1	0.04	-0.02	2336	4648	20759	31510	51012	(87435, 5, 4648, 2)	0.0253688	0.257801
4931431F19Rik	5	1.17	0.1	-0.03	-0.06	-0.15	450	20759	55691	68998	83386	(87435, 5, 450, 1)	0.0254705	0.257801
Atp13a4	5	1.17	0.07	-0.03	-0.03	-0.03	450	25510	55691	55691	55691	(87435, 5, 450, 1)	0.0254705	0.257801
Azin1	5	1.17	0.36	0.01	0	-0.01	450	5561	39138	41727	44070	(87435, 5, 450, 1)	0.0254705	0.257801
Btbd3	5	1.17	0.21	0.06	0	-0.07	450	10704	27363	41727	72729	(87435, 5, 450, 1)	0.0254705	0.257801
Chrnb3	5	1.17	-0.03	-0.03	-0.04	-0.06	450	55691	55691	60764	68998	(87435, 5, 450, 1)	0.0254705	0.257801
Mapre2	5	1.17	0.23	0.06	-0.03	-0.07	450	9606	27363	55691	72729	(87435, 5, 450, 1)	0.0254705	0.257801
Mdh1	5	1.17	0.19	0.02	0.01	-0.14	450	11902	36413	39138	83004	(87435, 5, 450, 1)	0.0254705	0.257801
Rbms1	5	1.17	0.01	-0.05	-0.07	-0.09	450	39138	64918	72729	77653	(87435, 5, 450, 1)	0.0254705	0.257801
Slco1a5	5	1.17	0.35	0.17	-0.01	-0.03	450	5787	13325	44070	55691	(87435, 5, 450, 1)	0.0254705	0.257801
Tm9sf3	5	1.17	0.21	0.01	-0.06	-0.12	450	10704	39138	68998	81709	(87435, 5, 450, 1)	0.0254705	0.257801
Tmem43	5	1.17	0.2	0.01	-0.02	-0.05	450	11282	39138	51012	64918	(87435, 5, 450, 1)	0.0254705	0.257801
Ugt1a6b	5	1.17	0.4	-0.02	-0.05	-0.14	450	4814	51012	64918	83004	(87435, 5, 450, 1)	0.0254705	0.257801
Olfr1160	3	1	0.26	0.05	NA	NA	808	8344	29407	NA	NA	(87435, 3, 8344, 2)	0.0255806	0.258506
Olfr1225	3	0.63	0.26	-0.05	NA	NA	2483	8344	64918	NA	NA	(87435, 3, 8344, 2)	0.0255806	0.258506
Olfr819	3	0.3	0.26	-0.02	NA	NA	7001	8344	51012	NA	NA	(87435, 3, 8344, 2)	0.0255806	0.258506
Fam134c	4	0.81	0.34	0.06	0	NA	1490	6007	27363	41727	NA	(87435, 4, 6007, 2)	0.0257895	0.260342
Vmn2r88	4	0.4	0.34	0.12	-0.03	NA	4814	6007	18155	55691	NA	(87435, 4, 6007, 2)	0.0257895	0.260342
Tcte2	3	1.02	-0.08	-0.11	NA	NA	761	75636	80579	NA	NA	(87435, 3, 761, 1)	0.0258845	0.261164
Edaradd	4	1.1	0.05	0.05	-0.02	NA	577	29407	29407	51012	NA	(87435, 4, 577, 1)	0.026137	0.262317
Fuom	4	1.1	0.32	-0.05	-0.06	NA	577	6467	64918	68998	NA	(87435, 4, 577, 1)	0.026137	0.262317
Olfr1141	4	1.1	0.01	-0.09	-0.55	NA	577	39138	77653	87009	NA	(87435, 4, 577, 1)	0.026137	0.262317
Olfr943	4	1.1	-0.02	-0.06	-0.06	NA	577	51012	68998	68998	NA	(87435, 4, 577, 1)	0.026137	0.262317
Cdo1	5	1.16	0.28	0.04	-0.06	-0.11	463	7596	31510	68998	80579	(87435, 5, 463, 1)	0.0261985	0.262317
Ctf2	5	1.16	0.18	-0.02	-0.05	-0.08	463	12548	51012	64918	75636	(87435, 5, 463, 1)	0.0261985	0.262317
Sema3f	5	1.16	-0.05	-0.05	-0.06	-0.14	463	64918	64918	68998	83004	(87435, 5, 463, 1)	0.0261985	0.262317
Tanc1	5	1.16	0	-0.04	-0.05	-0.09	463	41727	60764	64918	77653	(87435, 5, 463, 1)	0.0261985	0.262317
Trim9	5	1.16	-0.04	-0.07	-0.07	-0.28	463	60764	72729	72729	85214	(87435, 5, 463, 1)	0.0261985	0.262317
Lage3	2	0.18	0.16	NA	NA	NA	12548	14165	NA	NA	NA	(87435, 2, 14165, 2)	0.0262444	0.262317
Olfr1280	2	0.17	0.16	NA	NA	NA	13325	14165	NA	NA	NA	(87435, 2, 14165, 2)	0.0262444	0.262317
Pkia	2	0.6	0.16	NA	NA	NA	2650	14165	NA	NA	NA	(87435, 2, 14165, 2)	0.0262444	0.262317
Spcs2	2	0.89	-0.04	NA	NA	NA	1165	60764	NA	NA	NA	(87435, 2, 1165, 1)	0.026471	0.262317
Bai3	5	1.15	0.28	0.03	-0.01	-0.19	478	7596	33753	44070	83843	(87435, 5, 478, 1)	0.027038	0.262317
Bgn	5	1.15	-0.04	-0.06	-0.06	-0.06	478	60764	68998	68998	68998	(87435, 5, 478, 1)	0.027038	0.262317
Bhlhe41	5	1.15	0.13	0.05	0.05	-0.04	478	17006	29407	29407	60764	(87435, 5, 478, 1)	0.027038	0.262317
Figla	5	1.15	-0.02	-0.03	-0.06	-0.13	478	51012	55691	68998	82448	(87435, 5, 478, 1)	0.027038	0.262317
Gstm3	5	1.15	0.15	0.07	-0.05	-0.12	478	15044	25510	64918	81709	(87435, 5, 478, 1)	0.027038	0.262317
Lgmn	5	1.15	0.02	-0.02	-0.04	-0.09	478	36413	51012	60764	77653	(87435, 5, 478, 1)	0.027038	0.262317
Lgsn	5	1.15	0.02	0.02	-0.05	-0.25	478	36413	36413	64918	84772	(87435, 5, 478, 1)	0.027038	0.262317
Ngfr	5	1.15	0.04	-0.02	-0.12	-0.46	478	31510	51012	81709	86679	(87435, 5, 478, 1)	0.027038	0.262317
Olfr1056	5	1.15	0.06	0	-0.06	-0.12	478	27363	41727	68998	81709	(87435, 5, 478, 1)	0.027038	0.262317
Smpdl3a	5	1.15	0.14	0	-0.07	-0.1	478	16026	41727	72729	79344	(87435, 5, 478, 1)	0.027038	0.262317
Dcstamp	4	1.09	0.09	0.08	-0.09	NA	598	22193	23825	77653	NA	(87435, 4, 598, 1)	0.0270785	0.262317
Fmnl2	4	1.09	-0.01	-0.04	-0.16	NA	598	44070	60764	83614	NA	(87435, 4, 598, 1)	0.0270785	0.262317
Olfr798	4	1.09	0.11	-0.03	-0.06	NA	598	19412	55691	68998	NA	(87435, 4, 598, 1)	0.0270785	0.262317
Zscan4c	4	1.09	-0.09	-0.2	-0.21	NA	598	77653	83883	83994	NA	(87435, 4, 598, 1)	0.0270785	0.262317
Adcy3	5	0.79	0.4	0.04	-0.05	-0.08	1595	4814	31510	64918	75636	(87435, 5, 4814, 2)	0.0271075	0.262317
Asap1	5	1.08	0.4	0.1	0.05	-0.01	621	4814	20759	29407	44070	(87435, 5, 4814, 2)	0.0271075	0.262317
Crispld1	5	0.54	0.4	0.14	0.06	-0.06	3164	4814	16026	27363	68998	(87435, 5, 4814, 2)	0.0271075	0.262317
Cyp2c29	5	0.88	0.4	0.12	0.04	-0.04	1213	4814	18155	31510	60764	(87435, 5, 4814, 2)	0.0271075	0.262317
Il7r	5	0.45	0.4	0.07	-0.03	-6.57	4122	4814	25510	55691	87434	(87435, 5, 4814, 2)	0.0271075	0.262317
Iqcc	5	0.5	0.4	-0.02	-0.05	-0.06	3563	4814	51012	64918	68998	(87435, 5, 4814, 2)	0.0271075	0.262317
Pax8	5	0.59	0.4	0.1	-0.02	-0.31	2731	4814	20759	51012	85577	(87435, 5, 4814, 2)	0.0271075	0.262317
Prph2	5	0.74	0.4	0	-0.07	-0.86	1830	4814	41727	72729	87377	(87435, 5, 4814, 2)	0.0271075	0.262317
Rab27b	5	0.58	0.4	0.07	-0.01	-0.11	2826	4814	25510	44070	80579	(87435, 5, 4814, 2)	0.0271075	0.262317
Thada	5	0.66	0.4	0.07	-0.03	-0.05	2274	4814	25510	55691	64918	(87435, 5, 4814, 2)	0.0271075	0.262317
Tmem54	5	0.58	0.4	0.01	-0.09	-0.15	2826	4814	39138	77653	83386	(87435, 5, 4814, 2)	0.0271075	0.262317
Zfp280d	5	0.47	0.4	0.06	0	-0.07	3875	4814	27363	41727	72729	(87435, 5, 4814, 2)	0.0271075	0.262317
Hdhd2	3	1	-0.02	-0.05	NA	NA	808	51012	64918	NA	NA	(87435, 3, 808, 1)	0.0274684	0.262317
Defb11	1	0.64	NA	NA	NA	NA	2413	NA	NA	NA	NA	(87435, 1, 2413, 1)	0.0275976	0.262317
Cacng2	4	0.64	0.33	0.07	-0.09	NA	2413	6244	25510	77653	NA	(87435, 4, 6244, 2)	0.0277601	0.262317
Cyp4f16	4	0.4	0.33	0	-0.09	NA	4814	6244	41727	77653	NA	(87435, 4, 6244, 2)	0.0277601	0.262317
Olfr459	4	0.84	0.33	-0.01	-0.02	NA	1361	6244	44070	51012	NA	(87435, 4, 6244, 2)	0.0277601	0.262317
Zfp808	4	0.42	0.33	0.1	-0.06	NA	4502	6244	20759	68998	NA	(87435, 4, 6244, 2)	0.0277601	0.262317
1700016C15Rik	5	0.64	0.3	0.07	0.07	-0.05	2413	7001	25510	25510	64918	(87435, 5, 25510, 4)	0.0277701	0.262317
AI467606	5	0.63	0.35	0.13	0.07	-0.06	2483	5787	17006	25510	68998	(87435, 5, 25510, 4)	0.0277701	0.262317
Arhgap10	5	0.99	0.11	0.08	0.07	-0.03	838	19412	23825	25510	55691	(87435, 5, 25510, 4)	0.0277701	0.262317
Atp6v0d2	5	0.77	0.22	0.12	0.07	-0.09	1676	10154	18155	25510	77653	(87435, 5, 25510, 4)	0.0277701	0.262317
AW555464	5	0.2	0.13	0.1	0.07	-0.04	11282	17006	20759	25510	60764	(87435, 5, 25510, 4)	0.0277701	0.262317
B3gnt2	5	0.15	0.14	0.1	0.07	-0.03	15044	16026	20759	25510	55691	(87435, 5, 25510, 4)	0.0277701	0.262317
Cacna2d1	5	0.19	0.19	0.09	0.07	-0.03	11902	11902	22193	25510	55691	(87435, 5, 25510, 4)	0.0277701	0.262317
Ccdc8	5	0.22	0.16	0.14	0.07	-0.03	10154	14165	16026	25510	55691	(87435, 5, 25510, 4)	0.0277701	0.262317
Cd3g	5	0.52	0.17	0.08	0.07	-0.02	3368	13325	23825	25510	51012	(87435, 5, 25510, 4)	0.0277701	0.262317
Col19a1	5	0.41	0.13	0.09	0.07	-0.13	4648	17006	22193	25510	82448	(87435, 5, 25510, 4)	0.0277701	0.262317
Ctsg	5	0.19	0.11	0.08	0.07	-0.07	11902	19412	23825	25510	72729	(87435, 5, 25510, 4)	0.0277701	0.262317
Cyp2j11	5	0.26	0.19	0.1	0.07	-0.01	8344	11902	20759	25510	44070	(87435, 5, 25510, 4)	0.0277701	0.262317
Dnajb14	5	0.27	0.14	0.09	0.07	-0.42	7974	16026	22193	25510	86449	(87435, 5, 25510, 4)	0.0277701	0.262317
Dyx1c1	5	0.51	0.33	0.11	0.07	-0.12	3461	6244	19412	25510	81709	(87435, 5, 25510, 4)	0.0277701	0.262317
Elmod2	5	0.82	0.18	0.09	0.07	-0.03	1448	12548	22193	25510	55691	(87435, 5, 25510, 4)	0.0277701	0.262317
Fkbp3	5	0.24	0.18	0.15	0.07	-0.08	9157	12548	15044	25510	75636	(87435, 5, 25510, 4)	0.0277701	0.262317
Gm11570	5	0.32	0.11	0.08	0.07	-0.03	6467	19412	23825	25510	55691	(87435, 5, 25510, 4)	0.0277701	0.262317
Gm4952	5	0.16	0.14	0.13	0.07	-0.06	14165	16026	17006	25510	68998	(87435, 5, 25510, 4)	0.0277701	0.262317
Gm600	5	0.25	0.17	0.16	0.07	-0.05	8760	13325	14165	25510	64918	(87435, 5, 25510, 4)	0.0277701	0.262317
Gstcd	5	0.47	0.16	0.1	0.07	-0.05	3875	14165	20759	25510	64918	(87435, 5, 25510, 4)	0.0277701	0.262317
Helz	5	0.18	0.14	0.08	0.07	-0.04	12548	16026	23825	25510	60764	(87435, 5, 25510, 4)	0.0277701	0.262317
Hs3st3a1	5	0.14	0.13	0.08	0.07	-0.04	16026	17006	23825	25510	60764	(87435, 5, 25510, 4)	0.0277701	0.262317
Kbtbd10	5	0.2	0.13	0.09	0.07	-0.06	11282	17006	22193	25510	68998	(87435, 5, 25510, 4)	0.0277701	0.262317
Klc2	5	0.18	0.12	0.1	0.07	-0.06	12548	18155	20759	25510	68998	(87435, 5, 25510, 4)	0.0277701	0.262317
Malt1	5	0.57	0.17	0.15	0.07	-0.08	2908	13325	15044	25510	75636	(87435, 5, 25510, 4)	0.0277701	0.262317
Mlh1	5	0.27	0.17	0.14	0.07	-0.06	7974	13325	16026	25510	68998	(87435, 5, 25510, 4)	0.0277701	0.262317
Morn3	5	0.11	0.09	0.07	0.07	-0.07	19412	22193	25510	25510	72729	(87435, 5, 25510, 4)	0.0277701	0.262317
Ms4a10	5	0.3	0.12	0.1	0.07	-0.04	7001	18155	20759	25510	60764	(87435, 5, 25510, 4)	0.0277701	0.262317
Mta2	5	0.34	0.1	0.07	0.07	-0.09	6007	20759	25510	25510	77653	(87435, 5, 25510, 4)	0.0277701	0.262317
Myadm	5	0.76	0.11	0.08	0.07	-0.03	1728	19412	23825	25510	55691	(87435, 5, 25510, 4)	0.0277701	0.262317
Mybl1	5	0.85	0.07	0.07	0.07	-0.03	1323	25510	25510	25510	55691	(87435, 5, 25510, 4)	0.0277701	0.262317
Naalad2	5	0.63	0.13	0.1	0.07	-0.03	2483	17006	20759	25510	55691	(87435, 5, 25510, 4)	0.0277701	0.262317
Olfr557	5	0.13	0.09	0.08	0.07	-0.03	17006	22193	23825	25510	55691	(87435, 5, 25510, 4)	0.0277701	0.262317
Olfr610	5	1.02	0.37	0.11	0.07	-0.09	761	5368	19412	25510	77653	(87435, 5, 25510, 4)	0.0277701	0.262317
Pdgfd	5	0.49	0.29	0.08	0.07	-0.02	3671	7277	23825	25510	51012	(87435, 5, 25510, 4)	0.0277701	0.262317
Pgf	5	0.48	0.13	0.1	0.07	-0.04	3765	17006	20759	25510	60764	(87435, 5, 25510, 4)	0.0277701	0.262317
Pgm5	5	0.26	0.19	0.1	0.07	-0.06	8344	11902	20759	25510	68998	(87435, 5, 25510, 4)	0.0277701	0.262317
Plk4	5	0.38	0.2	0.15	0.07	-0.09	5182	11282	15044	25510	77653	(87435, 5, 25510, 4)	0.0277701	0.262317
Prrt2	5	0.14	0.13	0.08	0.07	-0.04	16026	17006	23825	25510	60764	(87435, 5, 25510, 4)	0.0277701	0.262317
Psmc3ip	5	0.47	0.14	0.07	0.07	-0.03	3875	16026	25510	25510	55691	(87435, 5, 25510, 4)	0.0277701	0.262317
Rdh12	5	0.37	0.27	0.17	0.07	-0.05	5368	7974	13325	25510	64918	(87435, 5, 25510, 4)	0.0277701	0.262317
Rfx1	5	0.36	0.27	0.1	0.07	-0.05	5561	7974	20759	25510	64918	(87435, 5, 25510, 4)	0.0277701	0.262317
Rgs7bp	5	0.19	0.14	0.08	0.07	-0.02	11902	16026	23825	25510	51012	(87435, 5, 25510, 4)	0.0277701	0.262317
Sfxn2	5	0.44	0.17	0.15	0.07	-0.04	4237	13325	15044	25510	60764	(87435, 5, 25510, 4)	0.0277701	0.262317
Slc24a2	5	0.28	0.12	0.08	0.07	-0.02	7596	18155	23825	25510	51012	(87435, 5, 25510, 4)	0.0277701	0.262317
Slc35d1	5	0.38	0.14	0.1	0.07	-0.03	5182	16026	20759	25510	55691	(87435, 5, 25510, 4)	0.0277701	0.262317
Spock3	5	0.61	0.21	0.15	0.07	-0.07	2588	10704	15044	25510	72729	(87435, 5, 25510, 4)	0.0277701	0.262317
Timp2	5	0.53	0.37	0.15	0.07	-0.07	3257	5368	15044	25510	72729	(87435, 5, 25510, 4)	0.0277701	0.262317
Tlr4	5	0.26	0.11	0.07	0.07	-0.13	8344	19412	25510	25510	82448	(87435, 5, 25510, 4)	0.0277701	0.262317
Tmem89	5	0.6	0.18	0.07	0.07	-0.07	2650	12548	25510	25510	72729	(87435, 5, 25510, 4)	0.0277701	0.262317
Tmprss11g	5	0.4	0.2	0.11	0.07	-0.07	4814	11282	19412	25510	72729	(87435, 5, 25510, 4)	0.0277701	0.262317
Tpp1	5	0.21	0.18	0.1	0.07	-0.03	10704	12548	20759	25510	55691	(87435, 5, 25510, 4)	0.0277701	0.262317
Trpc4ap	5	0.26	0.13	0.12	0.07	-0.03	8344	17006	18155	25510	55691	(87435, 5, 25510, 4)	0.0277701	0.262317
Tst	5	0.13	0.09	0.09	0.07	-0.06	17006	22193	22193	25510	68998	(87435, 5, 25510, 4)	0.0277701	0.262317
Ttc27	5	0.71	0.37	0.08	0.07	-0.09	1991	5368	23825	25510	77653	(87435, 5, 25510, 4)	0.0277701	0.262317
[truncated: 17,152 more rows]
